# Supplementary material for: Financial burden of catastrophic health expenditure on households with chronic diseases: financial ratio analysis
Source: BMC Health Serv Res. 2022 Apr 27;22:568. doi: 10.1186/s12913-022-07922-6 (PMC9047277; doi:10.1186/s12913-022-07922-6)
Supplement: Supplementary file 20 — Additional file 20. Financial burden of CHE analysis. [file 12913_2022_7922_MOESM20_ESM.xls]

## Sheet: Sheet1
11_Surplus indicator	11_Solvency indicator	11_Liquidity indicator	11_LADR	10_catastrophic(10%)(income-food)	10_catastrophic(20%)(income-food)	10_catastrophic(30%)(income-food)	10_catastrophic(40%)(income-food)	10_chronic diseases	11_workincome(log)	11_buisincom(log)	11_Property income(log)	11_private transfer inocme(log)	11_public transfer income(log)	11_other inocme(log)	11_disposable income(log)	11_total living expenses (log)	11_Total living ex without OOP(log)	11_non liquid asset(log)	11_liquid assets (log)	11_total asset (log)	11_total liability (log)	gender (0:men; 1: women)	age (0:<39; 1:40~64; 2:>65)	education level	marrital status	Employment status	household members	type of NHI	Private health insurance	disability member	old person in household	children in household
0	0	1	0	0	0	0	0	1				1.09861		1.60944		9.13777	14.3206	9.88837	10.7756	11.1205	0	0	1	1	0	1	3	2	0	0	0	1
1	0	1	0	0	0	0	0	1	8.57263			1.09861	6.07304	6.80793		9.13519	13.7028	12.1254	9.6893	12.2093	0	0	1	0	0	0	3	1	0	0	1	1
1	0	1	0	1	1	1	0	1			4.60517	5.99396	5.48894	1.09861	6.54391	7.6029	13.1618	9.74097	9.51044	10.3255	0	0	2	0	2	3	0	1	0	0	1	0
1	0	0	0	0	0	0	0	0				4.23411	8.27385	1.09861	8.43072	8.4198	12.6421	6.90776	5.09987	7.05962	0	1	1	1	2	0	1	3	0	1	0	1
1	1	0	1	0	0	0	0	1	8.59415		8.79482	4.14313		1.09861	9.02485	9.11162	14.0354	11.6784	9.39864	11.7758	11.451	0	1	1	0	0	3	1	0	0	0	1
1	0	1	0	0	0	0	0	1		5.79301	7.79729	7.22475	6.00389	1.38629	8.35514	7.92732	13.1945	11.874	8.20248	11.8991	8.41183	0	2	2	0	1	1	2	1	0	1	0
0	0	1	0	0	0	0	0	0	8.49699			3.91202		1.60944	8.43076	8.32264	13.2416	9.4727	8.68896	9.84887	5.29832	0	1	1	0	0	2	1	0	0	0	1
1	0	0	0	0	0	0	0	0	10.0205		6.53669	3.8712		1.38629	9.78064	9.82379	15.2895	11.7077	10.8552	12.0628	5.70378	0	1	0	0	0	2	1	0	0	0	0
1	0	0	0	0	0	0	0	1	7.11964	7.82804	3.8712	5.50939	5.78996	1.38629	8.34854	8.36264	12.9437	10.5087	8.1374	10.5979	0	0	1	1	0	1	2	1	1	0	1	0
1	1	0	0	0	0	0	0	0	8.00637	8.9872		4.29046	6.73459	1.38629	9.22877	8.90327	14.1076	10.6919	8.65521	10.8146	10.2036	0	0	0	0	1	2	2	0	0	0	1
1	1	0	1	0	0	0	0	0	9.10498			3.3322		1.60944	8.71604	9.2557	14.6499	11.1634	8.21609	11.2145	10.3389	0	1	1	0	0	3	1	0	0	0	0
1	0	0	0	0	0	0	0	1	7.72489		5.70378	4.21951	7.08003	1.38629	8.18312	8.15823	13.643	10.7144	10.4076	11.2659	0	0	1	1	0	3	2	1	0	0	0	0
1	1	0	1	0	0	0	0	1	7.2724	9.52843	7.14677	6.27852		2.63906	9.68881	9.28952	13.8039	12.7663	9.72496	12.813	12.0137	0	1	1	0	1	2	2	0	0	0	0
1	0	1	0	1	1	0	0	1			3.93183	6.48158	5.48894	1.38629	6.77308	7.52833	12.5299	10.1659	8.16052	10.2921	0	0	0	2	0	3	2	1	0	0	1	0
1	0	0	1	1	0	0	0	0	4.09434		3.91202	7.39203		9.1275	6.97821	9.11559	14.4311	12.0076	8.28652	12.0315	9.90349	0	1	0	0	0	3	1	0	0	0	1
1	0	0	0	0	0	0	0	0	8.80463		5.70378	5.03044		1.38629	8.7294	8.78202	13.7143	11.6994	7.72135	11.718	9.21034	0	1	0	0	0	3	1	0	0	0	1
1	0	0	0	0	0	0	0	0	10.1503		5.7462	5.40717		7.36834	10.1061	10.4939	14.8723	12.197	16.1231	16.1426	0	0	1	1	0	0	3	1	0	0	0	1
1	0	1	1	0	0	0	0	0		8.02617	8.00637	1.79176		2.07944	8.66802	8.29605	13.3709	11.9904	8.12563	12.0112	10.8198	0	1	1	0	1	3	2	0	0	0	1
0	1	1	1	0	0	0	0	0	5.66988	7.72709		6.02345	4.2485	1.38629	7.85787	8.58298	13.2866	8.39548	0	8.39548	9.21034	0	1	0	0	1	2	2	1	0	0	0
1	1	0	1	0	0	0	0	0		7.31322		7.81803	5.57595	1.38629	8.22818	8.15823	13.2807		5.19296	5.19296	8.00903	0	0	1	0	1	3	2	0	0	1	1
1	0	0	0	0	0	0	0	1	9.95968		3.4012	9.23533	2.63906	7.6034	10.1757	9.75522	14.8795	11.4221	10.5631	11.7753	0	0	1	0	0	0	3	1	1	0	0	1
1	0	1	1	1	0	0	0	1			7.35244	5.15329	7.42655	1.60944	7.96728	8.37655	13.1977	10.8967	5.14749	10.8999	9.79813	0	2	1	0	3	3	2	1	0	1	0
1	0	0	0	0	0	0	0	0	9.08659		3.49651	4.97673	6.01372	3.17805	8.97297	9.24879	13.6491	11.8283	9.1643	11.8957	10.389	0	1	0	0	0	3	1	0	0	0	1
1	1	1	1	0	0	0	0	0		9.50361		1.09861	4.78749	1.38629	9.44201	8.47136	14.0972	11.8119	8.77956	11.859	11.6082	0	0	1	0	1	3	2	0	0	0	1
1	0	0	0	0	0	0	0	1		8.14874	4.00733	5.71373	6.32615	1.60944	8.23324	8.79664	13.9768	11.3887	8.537	11.4449	10.0858	0	1	1	0	1	3	2	0	0	0	0
0	0	1	0	0	0	0	0	0		8.68946		1.09861		1.38629	8.62963	8.25946	13.1618	9.95228	8.27385	10.1234	8.29405	0	1	0	0	1	3	2	0	0	0	1
1	0	0	0	0	0	0	0	1	5.99146	10.0168					9.98378	9.84119	14.5856	10.6454	11.9117	12.16	9.69203	0	1	1	0	1	3	2	0	0	1	1
1	0	0	0	0	0	0	0	1	8.18423	7.52456		1.09861	5.75257	1.38629	8.61523	8.70351	13.7444	10.5703	8.3163	10.6701	0	0	1	1	0	1	3	2	0	0	1	1
1	1	0	0	0	0	0	0	0	8.54636			6.40192		1.38629	8.57225	8.53464	13.4883	8.537	7.18917	8.76795	8.48136	0	1	1	0	0	3	1	0	0	0	1
1	0	0	0	0	0	0	0	1	7.16395		6.67456	6.98193	5.97635	1.38629	8.13476	8.26873	12.5787	9.90349	7.10661	9.9627	7.82405	0	2	1	0	3	2	1	1	0	1	0
1	0	0	1	0	0	0	0	0	8.53307		6.39693	3.97029	2.48491	9.04829	8.33062	8.76343	13.466	10.878	6.89972	10.8966	9.39266	0	1	1	0	0	3	1	0	0	0	1
1	0	0	0	0	0	0	0	1		9.83948		4.72739		1.38629	9.73394	8.75021	13.3436	10.3353	8.72583	10.5176	0	0	1	1	0	1	1	2	0	0	0	0
1	0	0	0	0	0	0	0	1	8.91193	7.06305	2.99573	2.3979	8.04559	6.00389	9.31928	9.23484	13.9332	9.39266	9.55137	10.1683	0	0	0	1	0	1	3	1	0	0	1	0
1	0	0	0	0	0	0	0	1	9.79172		7.22257	6.45047		1.38629	9.66523	9.7327	14.6581	11.1375	10.8138	11.6818	10.4631	0	1	0	0	0	3	1	0	0	0	1
1	0	1	0	1	1	0	0	1			7.52833	7.745		1.38629	8.32118	8.2247	12.4383	11.0021	8.23483	11.063	8.51719	0	2	1	0	3	1	1	1	0	1	0
1	0	0	0	0	0	0	0	0		8.33807		1.09861		1.09861	8.13944	8.55101	13.175	7.93737	6.90776	8.24276	0	0	1	0	2	3	2	2	1	0	0	1
1	0	1	0	0	0	0	0	1	8.79649			5.60947	6.39693	8.327	8.82996	8.79482	13.6285	11.1571	8.63586	11.2344	8.16052	0	1	0	0	0	3	1	0	0	0	1
1	0	0	0	0	0	0	0	0	6.80239	8.72745		4.5326	5.57595	1.60944	8.85123	8.56255	13.7444	10.7144	8.94481	10.8718	8.64822	0	1	1	0	1	3	2	0	0	0	1
1	0	0	0	1	1	0	0	1	8.0507			6.89061	6.19848	1.38629	8.38275	8.39841	13.5185	9.90349	5.01064	9.91096	0	0	2	1	2	3	2	1	0	0	1	0
1	0	0	0	0	0	0	0	0	9.05088		6.72743	5.42495	6.3699	1.38629	9.0884	8.90164	13.6552	11.5129	9.54395	11.6436	8.85367	0	0	0	0	0	2	2	0	0	0	1
1	1	1	1	0	0	0	0	1				6.1591		6.66441	2.45101	8.29605	12.6751	9.39266	5.29832	9.40919	8.8853	0	1	2	0	3	1	2	0	0	0	0
1	1	0	1	0	0	0	0	0	8.82732			4.27667	6.70808	5.03044	8.83477	8.80207	13.8056	10.464	7.05099	10.4964	9.89948	0	0	0	0	0	2	1	0	0	0	1
1	0	0	0	0	0	0	0	1	9.11713		5.52146	5.31321		1.38629	8.9755	9.02015	14.0354	11.5129	9.74975	11.6712	0	0	1	0	0	0	2	1	0	0	0	1
1	0	0	1	1	1	1	0	0	9.30565	6.33859		5.20949		4.15888	8.58541	10.204	14.8468	12.5672	9.33873	12.6061	10.99	0	1	0	0	0	2	1	0	0	0	0
1	1	0	0	0	0	0	0	0	8.67931			6.21461	5.79301	4.64439	8.71539	8.63124	13.4437	8.7323	7.76896	9.05556	8.88184	0	1	0	0	0	3	1	0	0	0	1
1	0	0	0	0	0	0	0	1	8.12858	2.30259		5.52943	5.6204	8.9877	8.02748	7.98207	12.3145	10.1266	9.67533	10.6194	0	1	1	1	2	3	1	1	0	0	0	0
0	0	1	0	1	1	1	1	1			6.17379	4.81218	6.38856	1.38629	7.04752	7.8648	12.7017	3.91202	10.1456	10.1476	0	0	0	1	0	3	1	1	0	0	1	0
1	0	0	0	0	0	0	0	0		8.86926	4.2485	4.89035	5.22036	6.00141	8.77617	8.82173	13.4926	11.5347	8.44891	11.5794	8.92266	0	1	0	0	1	2	2	0	0	0	0
1	0	0	0	0	0	0	0	0	7.48156	7.96555	3.63759	5.57973	7.85438	1.79176	8.89659	8.84101	13.5903	10.1849	8.4502	10.3474	6.21461	0	1	1	0	1	3	1	0	0	1	1
1	0	0	0	0	0	0	0	1	8.6125		4.38203	4.63473	5.48894	1.38629	8.58914	8.28703	13.3069	9.79813	8.97841	10.1632	8.85367	1	1	0	1	0	1	1	0	0	1	0
1	0	0	0	0	0	0	0	0	9.18348			4.72739	3.13549	1.38629	9.0538	9.0216	13.7915	10.5966	10.1257	11.0818	9.74097	0	1	0	0	0	1	1	0	0	0	0
1	0	0	0	0	0	0	0	1	8.8835			5.31321	5.36598	1.60944	8.84405	8.52516	13.5772	10.309	7.91936	10.3967	0	0	0	1	0	0	3	1	0	0	1	0
1	0	0	0	0	0	0	0	1	5.70378	7.78322	2.63906	7.3601	7.52186		8.70979	7.85554	12.9354	11.2535	8.82468	11.338	9.90349	0	0	1	0	1	1	1	1	0	1	0
1	0	0	0	0	0	0	0	0	7.81964			6.04025		10.2401	7.88946	7.97384	12.763	10.4043	8.75542	10.5801	0	0	0	0	1	0	0	1	0	0	0	0
1	0	0	0	0	0	0	0	1	8.73569		3.91202	2.77259		1.60944	8.6332	9.00847	13.8533	9.12696	6.55108	9.20029	0	0	1	1	0	0	3	1	0	0	0	1
1	0	1	0	1	0	0	0	1		6.40026	6.07304	6.11589	4.94164	1.38629	7.25347	7.68891	12.5546	11.0939	9.12696	11.2248	5.29832	0	0	1	0	1	1	2	1	0	1	0
0	0	1	0	0	0	0	0	0	7.82244	7.6256	3.21888	5.33754	5.16479	2.19722	8.40066	8.78202	13.4997	11.7068	8.33279	11.7405	7.02108	0	1	1	0	1	2	1	0	0	0	0
1	0	0	0	0	0	0	0	0	8.32845			6.24028	7.35564	1.38629	8.59896	8.66285	13.575	10.1659	8.75306	10.3838	8.51719	0	1	0	0	0	2	1	0	0	0	0
1	0	0	0	0	0	0	0	1	9.14804			5.64545	2.48491	1.38629	9.00786	8.96801	13.7809	10.6454	8.87599	10.8028	7.31322	0	1	1	0	0	3	1	0	0	0	1
1	0	0	0	0	0	0	0	0	7.86327	8.75668		1.09861	4.84419	1.09861	9.04299	9.19421	13.953	11.6775	8.26873	11.7101	8.03916	1	1	0	2	0	1	2	0	0	0	0
1	0	0	0	0	0	0	0	1	8.57546			0.693147	5.48064	1.38629	8.50553	8.96648	13.1618	10.1346	9.26785	10.4855	7.80384	1	1	1	2	0	1	2	0	0	0	0
1	0	0	0	0	0	0	0	1	8.04398	7.24494		1.09861	6.6053	1.38629	8.53974	8.46379	13.2924	10.2457	6.21461	10.2633	0	0	0	1	0	0	2	2	0	0	1	0
1	0	0	0	1	1	1	0	1			5.31812	4.18965	8.04173		8.12504	7.91863	13.693	7.80384	9.16743	9.39516	0	0	2	0	0	0	3	1	0	0	1	0
1	0	0	0	0	0	0	0	0	8.36054			5.0876		1.38629	8.2741	8.68542	13.1945	9.43588	6.20658	9.4747	0	0	0	0	0	0	2	1	0	0	0	1
1	1	0	1	0	0	0	0	1	8.00637			6.35437	6.29157	1.38629	8.24355	8.47136	13.0269	5.85793	3.4012	5.94017	11.0929	0	1	1	0	0	3	2	0	0	0	1
1	0	0	1	0	0	0	0	0	8.76951			4.89035		1.38629	8.68812	8.75967	13.5946	9.85219	6.62007	9.89091	8.29405	0	1	0	0	0	3	1	0	0	0	1
1	1	0	1	0	0	0	0	1	8.21338			1.09861	6.0845	1.38629	8.2417	8.16508	13.042	9.2873	6.21461	9.33256	8.69951	0	0	0	0	0	3	2	0	0	0	1
1	0	0	0	0	0	0	0	1	9.26018		4.30407	3.97029	6.2691	1.60944	9.18132	9.1881	14.2615	11.0186	9.67897	11.2513	10.0858	0	0	0	0	0	3	1	0	0	1	1
1	0	0	0	0	0	0	0	0	8.99181			5.41165		1.38629	8.90883	8.66699	13.6159	9.69277	10.1999	10.6713	9.39266	0	1	0	0	0	2	1	0	0	0	1
1	0	0	0	0	0	0	0	0	9.05952			5.92158	6.18209	1.38629	9.05731	8.85823	13.6832	10.2612	8.83346	10.4762	0	0	0	0	0	0	2	1	0	0	0	1
1	1	0	1	1	1	0	0	1	7.22984			5.70378	6.79347		7.79482	8.3542	13.0115	10.2751	6.49224	10.2976	10.0123	0	1	0	0	0	3	1	1	0	0	1
1	0	0	0	0	0	0	0	1		9.03599		0.693147		5.31812	8.92771	8.91785	14.9284	10.6213	9.35271	10.8691	8.69951	0	1	1	0	1	3	2	0	0	0	1
1	0	0	0	1	0	0	0	0	8.80312			2.19722	7.2724	1.09861	8.85538	8.99665	13.8893	10.6965	7.67555	10.7441	7.90101	0	1	1	0	0	3	1	0	0	0	1
1	0	0	0	0	0	0	0	1	8.15047		8.69266	5.26269	5.48894	1.38629	9.13486	9.18071	12.9841	12.5497	10.8923	12.7242	7.74066	0	1	1	0	0	2	1	0	0	1	0
1	0	0	0	0	0	0	0	0	9.32063			3.61092		1.38629	9.09369	9.40854	13.7665	10.0485	9.08659	10.3721	0	0	1	0	0	0	2	1	0	0	0	1
1	0	0	0	0	0	0	0	1	9.06889		6.69703	5.52943	3.78419	8.89082	8.81922	9.41442	13.8747	11.0137	9.52223	11.2167	0	0	1	0	0	0	3	1	0	0	0	1
1	0	0	0	0	0	0	0	1	8.65521		5.70378	5.80212	5.57595	1.38629	8.71522	8.66492	13.6491	9.92818	9.5048	10.4319	0	0	1	1	0	0	3	1	0	0	0	1
1	0	0	0	1	0	0	0	1	5.19296	8.30622	6.39693	3.66356	6.22654	5.72031	8.4659	8.65661	13.8844	11.1982	8.42595	11.2589	8.77028	0	1	1	0	1	3	2	0	0	1	1
1	0	0	0	0	0	0	0	1	8.73809			1.09861		1.38629	8.61595	8.70947	13.4285	9.95228	7.99294	10.0841	8.29405	0	1	0	0	0	3	1	0	0	0	1
1	0	0	0	1	0	0	0	1	9.0893			4.81218		9.21074	8.80852	9.05298	13.8246	10.6525	9.87045	11.0292	9.4727	0	1	0	0	0	1	1	0	0	0	0
1	0	0	0	1	0	0	0	1			6.68461	1.09861		1.38629	6.09357	8.33135	13.324	10.6805	9.85219	11.0429	0	0	1	0	0	3	1	2	0	0	0	0
1	1	0	1	0	0	0	0	1	9.11493		0	6.24222	5.42935	3.52636	9.03943	9.75313	14.2571	11.2212	8.26049	11.2717	10.906	0	1	1	0	0	3	1	0	0	0	1
1	1	0	0	0	0	0	0	0	7.65634			8.2169	7.16395	4.15888	8.80433	8.81284	13.3896	9.95228	8.02617	10.0883	9.39266	0	0	0	0	0	3	1	0	0	0	1
1	0	0	1	1	1	0	0	1	5.95064	7.85049	1.38629	3.52636	6.75809	1.60944	8.1747	8.75211	13.5859	11.4339	5.85793	11.4377	9.63233	0	1	1	0	1	3	2	0	0	1	1
1	1	0	0	0	0	0	0	0	7.75234	9.16607	6.04025	3.7612		2.30259	9.35678	9.02594	13.959	10.4857	9.63718	10.842	10.09	0	1	1	0	1	3	1	0	0	0	1
1	0	0	0	0	0	0	0	0	9.20533		5.33754	5.09375		1.38629	9.15197	8.99665	13.601	9.86786	10.1798	10.7291	8.41183	0	1	0	0	0	3	1	0	0	0	1
1	0	0	0	0	0	0	0	1	8.87136		2.77259	6.15273		1.38629	8.73922	9.08749	14.4404	10.7255	8.20849	10.8031	9.65323	0	1	1	0	0	2	1	0	0	0	1
1	0	0	0	0	0	0	0	1	9.18502		5.99146	5.53339		1.38629	9.11812	9.42416	13.8828	10.2802	9.85409	10.7828	8.28147	0	1	0	0	0	3	1	0	0	0	1
1	0	0	0	0	0	0	0	1	8.74831			5.32301		4.54329	8.58092	8.82527	13.4806	10.0774	6.21461	10.0982	0	0	1	0	0	0	3	1	0	0	0	1
0	0	1	0	0	0	0	0	0		8.7323		4.09434	6.58203		8.80177	8.61396	13.6185	8.85367	9.02401	9.63561	0	0	1	1	2	1	3	2	0	0	1	1
1	0	0	0	0	0	0	0	1	7.67786	7.96102	2.99573	5.52146	5.8693	1.38629	8.58765	8.70947	13.7276	11.241	6.65801	11.2512	3.4012	0	0	1	0	1	3	1	0	0	1	1
1	0	0	0	0	0	0	0	1	9.0808		5.63479	1.09861	6.36647	6.00389	9.10253	8.63551	13.6327	9.90349	10.0367	10.6655	0	0	0	2	0	0	3	1	0	0	1	0
1	0	0	1	0	0	0	0	1		8.51719		4.07754	4.78749	1.38629	8.47282	8.39027	13.5185	10.7996	7.35244	10.8309	9.90349	0	1	0	0	1	3	2	0	0	0	1
1	1	0	0	0	0	0	0	0	8.21663			1.09861		1.09861	8.12237	8.01434	12.8207	8.16052	7.42655	8.55256	7.89544	0	0	0	1	0	0	1	0	0	0	0
1	0	0	0	0	0	0	0	1		7.90802		6.04737	6.23832	1.38629	8.18702	8.03398	12.7277	11.9595	5.70378	11.9614	6.90776	0	0	1	0	1	1	1	1	0	1	0
1	1	0	0	1	0	0	0	1	4.94164			7.25841	7.30115	1.60944	8.25713	8.40916	13.2629		5.19296	5.19296	6.80239	0	2	0	2	3	3	1	0	0	1	1
0	0	1	0	0	0	0	0	0	7.53048		4.46591	3.49651	6.69084	8.31972	7.72356	8.07215	12.7226	10.287	7.91571	10.3763	0	0	1	0	0	0	1	1	0	0	0	0
1	1	0	1	0	0	0	0	1	9.43348	4.96284		0.693147	5.93225	6.68835	9.29963	9.22424	11.4437	9.51783	6.90776	9.58878	10.8198	1	2	2	2	3	0	1	1	0	1	0
1	0	0	0	0	0	0	0	0	6.46147			7.47477	3.91202	6.22059	7.7803	8.69551	12.4786	9.43348	4.60517	9.44145	5.19296	1	0	0	1	0	0	2	0	0	0	0
0	0	1	1	0	0	0	0	1	6.72623		1.09861	6.58341	7.77947	6.2804	7.04491	9.0216	13.2262	11.6877	8.21609	11.7183	10.5966	0	1	0	0	3	3	1	0	0	0	1
1	0	0	1	0	0	0	0	0	8.46884	7.21377	6.39693	1.09861		6.91175	8.68423	9.37958	13.379	10.7386	6.76849	10.7573	8.42945	0	0	1	0	0	1	1	0	0	0	0
1	1	0	1	0	0	0	0	1	8.66906			6.68711	4.60517	6.22258	8.71768	8.74449	13.7463	9.68034	6.42972	9.71836	9.10498	0	1	0	0	0	3	1	0	0	0	1
1	0	0	0	0	0	0	0	1			7.78322	3.97029	6.74288	1.38629	7.88796	7.79317	12.7777	9.61581	10.3775	10.7607	0	0	1	1	0	3	2	2	0	0	0	1
1	0	0	0	0	0	0	0	1	9.03038			4.82028		1.38629	8.93129	8.96801	13.6813	10.1659	7.99463	10.2738	0	0	1	0	0	0	3	1	0	0	0	1
1	0	0	0	0	0	0	0	0	8.86996			1.09861		1.38629	8.71177	8.70351	13.5946	10.309	8.31385	10.4365	0	0	1	0	0	0	3	1	0	0	0	1
1	0	0	0	0	0	0	0	1	8.58186		5.85793	6.30262		1.38629	8.68169	8.46126	13.4437	11.3445	8.86517	11.425	10.309	0	1	1	0	0	2	2	0	0	0	1
1	1	0	1	0	0	0	0	1	7.09506							8.25635	13.9332	10.906	8.66561	11.0071	10.7996	0	1	1	0	1	3	2	0	0	0	1
1	0	0	0	1	1	1	1	0	4.68213			6.20456	3.91202	1.38629	6.27852	7.73193	12.996	8.6125	6.21461	8.69951	0	0	0	1	0	3	1	1	1	0	0	0
1	1	0	1	0	0	0	0	0		8.66665	5.8861	5.42935	5.62762	4.69135	8.72518	8.64611	13.5881	10.5294	7.17012	10.5636	10.2881	0	0	0	0	1	3	2	0	0	0	1
1	1	0	0	0	0	0	0	0	8.70947			5.826		4.40672	8.64664	8.94637	13.645	8.14613	8.69885	9.15335	9.53329	0	1	0	0	3	3	1	0	0	0	1
1	0	0	0	0	0	0	0	1	7.99834			5.55296	6.67456	1.38629	8.26101	8.0684	13.4512	11.2898	8.45532	11.3469	0	0	0	1	0	0	2	1	0	0	1	0
1	0	0	0	0	0	0	0	1	9.30837		5.07517	3.13549		3.80666	9.18122	9.03313	14.0959	10.1659	9.24571	10.5012	0	0	1	1	0	0	3	1	0	0	0	0
1	0	0	1	1	1	1	1	1			3.4012	7.99396	5.96101	1.38629	8.1188	8.05325	12.2338	10.3123	5.29832	10.3189	8.00637	0	2	1	0	3	1	1	1	0	1	0
1	0	0	0	0	0	0	0	1	8.64471			3.97029		1.38629	8.47824	8.59415	13.3843	10.24	7.65539	10.3127	8.77956	0	1	0	0	0	3	1	0	0	0	1
1	0	0	0	0	0	0	0	1	9.00455		5.70378	2.56495	5.40717	5.61313	8.97563	8.58523	13.5573	10.3735	8.22309	10.4836	9.03599	0	1	1	0	0	2	1	0	0	0	0
1	0	0	0	0	0	0	0	1		8.63231	2.94444	4.56435	5.48894	6.40357	8.68592	8.0183	12.36	10.8752	8.75983	10.9891	9.37585	0	1	1	1	1	1	2	0	0	1	0
1	1	0	0	0	0	0	0	1	8.55603			5.04343		5.31812	8.51097	8.07215	12.8066	7.43838	8.38913	8.71588	8.58597	0	1	1	0	0	1	1	0	0	0	0
1	1	0	0	0	0	0	0	0	7.35116			5.31321		6.01616	7.43897	8.45617	13.3896	9.85219	8.1277	10.0162	9.17409	0	1	0	0	3	3	1	0	0	0	1
1	0	0	0	0	0	0	0	0	9.78211	3.91202	5.70378	3.93183		1.60944	9.62503	9.39864	14.332	11.3022	9.83842	11.5103	10.4341	0	1	0	0	0	2	1	0	0	0	0
0	0	1	0	0	0	0	0	0	5.0876	8.18646	5.10595	1.09861	7.03527	1.38629	8.4974	8.16849	12.7826	10.693	8.70118	10.8209	8.00637	0	1	2	0	1	2	1	0	0	0	1
1	0	0	0	0	0	0	0	0	9.3129		4.38203	4.63473		1.38629	9.09639	9.275	14.0298	10.4193	9.34836	10.714	8.69951	0	0	0	0	0	3	1	0	0	0	1
1	0	0	0	0	0	0	0	0	8.86785			5.76832		1.38629	8.71801	9.09963	13.902	10.24	9.7096	10.7027	6.91572	0	1	0	0	0	3	1	0	0	0	1
1	0	0	0	0	0	0	0	1	8.96661		8.22148	3.49651		5.61677	9.27931	9.0697	14.1774	11.0405	10.3333	11.4413	8.85367	0	1	1	0	0	3	1	0	0	0	0
1	0	0	0	0	0	0	0	1		9.22029		4.72739		5.71703	9.18574	8.73681	13.3896	10.8874	9.19786	11.0568	0	0	1	0	0	1	2	1	0	0	0	1
1	1	0	1	1	0	0	0	1	8.79027			7.37963	5.48894	7.6034	8.91503	9.05579	13.7444	10.669	6.21461	10.6805	9.90349	0	1	0	0	0	3	1	1	0	1	0
1	0	0	0	0	0	0	0	1	7.65492	7.10497	3.93183	5.45104	6.39693	1.38629	8.2933	8.1374	13.1618	9.4727	8.5514	9.80775	7.69621	0	1	1	0	0	2	1	0	0	0	0
1	0	0	0	0	0	0	0	1		5.1985	8.67931	6.64379	5.80513	2.19722	8.68491	8.57168	13.2105	12.5103	8.69951	12.5321	8.64822	0	2	1	0	3	1	2	0	0	1	0
1	0	0	0	0	0	0	0	0	7.34601	7.49554		3.49651	6.06843	1.60944	8.21474	8.02617	13.4482	9.90349	6.25383	9.92916	0	0	1	1	0	1	3	2	0	0	0	0
1	0	0	0	1	0	0	0	1	8.11582			7.01212	3.7612	1.38629	8.36264	8.13035	12.9478	9.22029	5.29832	9.2399	0	0	1	1	0	0	1	1	0	0	0	0
1	0	0	0	0	0	0	0	0	8.72177			4.14313	6.64639		8.74194	8.63338	13.3923	9.87817	7.03878	9.93499	7.6009	0	0	0	0	0	2	1	0	0	0	1
1	0	1	0	1	1	1	1	1			6.86693	7.74846	2.63906	1.09861	7.69621	8.603	12.5667	12.1808	10.3766	12.3331	0	1	2	0	0	3	1	2	1	0	1	0
1	1	0	0	0	0	0	0	0		8.62443	4.60517	5.40717	5.70378	2.19722	8.6307	8.81641	13.4209	10.3579	8.55641	10.5107	9.60777	0	1	0	0	1	2	2	0	0	0	0
1	0	0	0	0	0	0	0	0	8.0097			7.69939	6.30992	1.09861	8.62791	8.62479	12.8438	8.89563	8.32264	9.34277	8.29405	1	0	1	0	3	0	1	0	0	0	0
1	0	0	0	0	0	0	0	0	9.40845			5.83773		1.38629	9.32063	9.19055	14.3685	10.8198	10.0605	11.2037	0	0	1	0	0	0	3	1	0	0	0	1
1	0	0	0	0	0	0	0	0	8.1197			5.19296	6.33683	5.64897	8.24091	8.33423	12.956	9.19014	6.82655	9.28005	0	0	0	0	0	0	2	1	0	0	0	1
1	0	1	1	0	0	0	0	0	8.30177			4.68213		1.38629	8.24039	8.18869	12.9881	8.9872	0	8.9872	7.90101	0	1	0	0	0	3	1	0	0	0	1
1	0	0	0	0	0	0	0	1		7.8144		4.31749	6.42972	8.51799	8.01136	8.59859	13.3601	8.98093	7.37776	9.1643	0	1	1	1	2	1	2	2	0	0	0	1
1	0	0	0	1	1	0	0	1	7.60589			1.09861	3.98898	8.70018	7.49053	8.2718	13.3923	8.92266	8.69701	9.50933	7.31322	0	1	1	0	3	2	1	0	0	0	1
1	0	0	0	0	0	0	0	0	8.08795			4.59512	2.56495	4.64439	8.07931	8.14787	13.128	8.81581	6.30079	8.89357	7.37776	0	0	1	0	0	3	1	0	0	0	1
1	0	0	0	1	1	1	1	1				5.83773	6.44731	1.09861	6.87399	7.25559	11.7314	9.10498	6.55108	9.17988	0	0	0	1	0	3	0	1	1	0	1	0
1	0	0	0	0	0	0	0	1		6.85224		5.98141	7.70751	1.38629	8.02715	8.16508	13.2954	11.0373	8.85367	11.144	8.29405	0	0	2	0	1	1	2	0	0	1	0
1	0	0	0	0	0	0	0	1	8.78309		5.70378	1.09861		9.35045	8.73841	8.81463	13.5347	10.3156	10.0371	10.8791	0	0	1	1	0	0	3	1	0	0	0	1
1	0	0	0	1	0	0	0	1			7.24423	5.99146	8.284	7.83558	8.62694	8.78753	14.2255	11.0588	11.1878	11.8185	0	0	0	0	0	3	3	1	0	0	1	0
1	0	0	0	0	0	0	0	1	7.49554			5.8999		1.09861	7.64578	7.59689	12.6642	8.51719	5.42054	8.5614	0	0	0	0	1	0	0	2	0	0	0	0
1	0	0	0	0	0	0	0	1	8.73938	10.3712	5.65249	5.31321	5.52146	1.60944	10.4944	9.42803	14.4587	12.1194	10.4456	12.2913	0	0	1	1	0	1	3	1	0	0	1	0
1	0	0	0	1	0	0	0	0	8.45956		3.91202	4.41884	6.52209	5.20401	8.51819	8.56713	13.4878	9.34137	9.66935	10.2119	0	0	0	0	0	0	3	1	0	0	0	1
1	0	0	0	0	0	0	0	0	8.21663	7.86557		3.49651		5.41165	8.66371	8.23748	13.5392	9.90349	8.00637	10.0432	8.51719	1	1	1	2	1	1	2	0	0	0	0
1	0	0	0	0	0	0	0	0	8.9068	3.91202	6.7334	1.09861	5.8693	1.38629	8.93234	8.68744	14.0546	10.1728	8.48467	10.3424	7.90101	0	1	0	0	0	3	1	0	0	0	1
1	0	0	0	0	0	0	0	0		9.5819	7.74673	4.63473		1.38629	9.66326	9.26936	14.4891	11.6952	9.54738	11.8057	10.6454	0	1	0	0	1	3	1	0	0	0	1
1	0	0	0	0	0	0	0	0	8.73247			6.93925	7.00125	4.64439	8.94833	8.65452	13.5068	10.1643	9.01918	10.4405	0	0	0	0	0	0	1	1	0	0	0	0
1	0	0	0	0	0	0	0	1	9.84692		6.21461	5.03044		1.38629	9.60569	9.62218	14.4979	11.1634	10.2887	11.5119	0	0	1	0	0	0	2	1	0	0	0	1
1	1	1	0	0	0	0	0	1	8.30598			6.06146	3.4012	1.60944	8.34451	8.39299	13.6532	10.1659	8.84793	10.4031	9.54681	0	1	1	0	3	3	1	1	0	0	0
1	0	0	0	1	1	1	1	1			4.96981	6.10032	4.8828		6.57703	6.90375	11.425	8.69951	9.25913	9.71112	0	1	2	2	2	3	0	1	1	0	1	0
1	0	0	0	0	0	0	0	1	6.58203			7.33498	5.79606	1.38629	7.85244	7.83201	12.7122	8.33086	7.6009	8.72421	0	1	1	1	2	3	1	1	0	1	0	0
1	1	0	0	0	0	0	0	1	7.9248			4.96284	5.95064	1.38629	8.0734	8.46126	13.1685	5.70378	5.70378	6.39693	6.90776	0	1	0	0	0	3	2	0	0	0	1
1	0	0	0	0	0	0	0	1	9.83628	5.49717	6.60123	6.62407	6.07304	1.60944	9.75447	9.86391	14.4926	11.568	8.97437	11.6401	9.88328	0	1	1	0	0	3	2	0	0	1	1
1	0	0	0	0	0	0	0	0	9.67634		6.62007	8.85723		3.52636	9.86199	10.0046	14.3615	12.3371	11.8756	12.8259	0	0	1	0	0	0	3	1	0	0	0	0
1	0	0	0	1	1	1	1	1	7.48212	8.49454	5.34711	6.75577		8.88239	8.81715	9.27725	13.3268	10.8228	8.07091	10.8846	0	0	1	1	0	1	2	2	0	0	0	0
1	0	0	0	1	0	0	0	0		8.5543	2.83321	4.75359	5.56068	1.38629	8.53974	8.74066	13.2718	10.3828	8.36404	10.5075	8.89563	0	1	1	0	1	3	2	0	0	1	1
1	0	0	0	1	0	0	0	0	9.07303	7.69621		7.30854		1.38629	9.38379	9.29284	13.7986	10.3875	8.26873	10.5009	0	0	1	0	0	0	2	1	0	0	0	1
1	0	0	0	0	0	0	0	1	8.55295			1.09861		1.60944	8.45383	8.33423	13.2983	9.64859	5.53733	9.66485	7.09008	0	1	0	0	0	3	2	0	0	0	1
1	0	0	0	0	0	0	0	1		7.23201	7.20415	4.65396	5.12396	8.51799	7.9363	7.72135	12.4587	10.5187	8.66561	10.6643	0	0	0	1	0	1	1	2	1	0	1	0
1	0	0	0	0	0	0	0	0	7.89357			1.09861		1.09861	7.72974	7.83676	12.5601	5.8861	7.40123	7.5999	0	1	0	0	1	0	0	1	0	0	0	0
1	0	0	0	0	0	0	0	0	8.71045			1.09861		1.38629	8.60025	8.51799	13.5528	8.51719	9.60238	9.89344	8.00637	0	1	1	2	0	2	1	0	0	0	0
1	1	1	1	1	1	0	0	1	7.83992	7.03878		3.13549		5.04343	8.17723	8.30202	12.9641	7.86327	0	7.86327	7.6009	0	1	2	0	2	2	1	0	0	0	0
1	0	0	0	0	0	0	0	0			6.7093	4.89035	9.03599	1.38629	9.10287	8.69951	13.483	10.875	8.89837	11.0048	8.51719	0	0	0	0	3	1	2	0	0	1	0
1	0	1	1	1	1	0	0	1				6.33328	6.12687	1.60944	6.84524	7.06987	13.0307	9.61581	3.91202	9.61913	8.51719	0	1	1	0	3	3	1	0	0	1	0
1	0	0	0	0	0	0	0	1		5.99146	7.37212	6.29157	4.12713	1.60944	7.6212	9.11162	13.4028	11.6831	10.3657	11.9204	8.00637	0	2	1	0	1	3	1	0	0	1	0
1	0	0	0	0	0	0	0	1	8.92266	7.6009	8.537	1.60944	7.09008	1.60944	9.51229	9.85388	14.7752	12.3037	8.56408	12.3271	8.00637	0	1	1	0	1	3	2	0	0	0	0
1	1	0	1	1	1	1	1	1	6.12249			6.04737	5.31812	1.38629	6.95254	7.56008	13.0931	6.47697	5.50126	6.79682	7.6009	0	1	1	0	3	3	1	0	0	0	0
1	1	0	1	0	0	0	0	0	8.83375			6.56948		6.41346	8.78615	9.275	13.5859	9.64859	6.4599	9.68899	8.79482	0	1	0	0	0	3	1	0	0	0	1
1	0	0	0	0	0	0	0	1	8.13329			5.53339	5.48894	1.38629	8.15852	7.93595	13.1451	9.39266	6.1591	9.43132	7.65917	1	0	2	2	0	1	1	0	0	1	0
1	0	0	0	1	0	0	0	1	6.51026		7.2998	5.22036	6.19848	3.98898	7.93057	7.81763	12.3964	9.90349	7.87093	10.0266	0	0	0	2	0	3	1	1	1	0	1	0
1	1	0	1	0	0	0	0	1		8.37101	8.00637	1.09861	5.34711	1.60944	8.8764	8.59193	13.6201	11.5229	6.90776	11.5327	10.878	0	2	1	0	1	3	2	0	0	1	0
1	1	1	1	0	0	0	0	1				1.09861	7.40306	1.38629	7.93702	8.09803	12.8928		0	0	6.55108	1	1	1	0	3	3	3	0	0	0	1
1	0	0	0	0	0	0	0	1	8.99962			5.32301			8.8985	8.97715	13.8516	10.1386	8.67591	10.3469	9.30565	0	1	1	0	0	3	1	0	0	0	1
1	1	0	1	1	0	0	0	1	8.83637			4.14313	5.5835	1.60944	8.77786	9.38261	14.2582	6.95655	4.78749	7.06476	9.49552	1	2	1	0	3	3	2	0	0	1	0
1	0	0	0	0	0	0	0	1	9.01615		6.29157	6.93634	5.56834	2.99573	9.17056	9.22187	14.0044	10.6165	8.59489	10.7408	9.25913	0	1	1	0	0	3	1	0	0	1	1
1	0	0	0	0	0	0	0	0	8.66302			7.48605		7.5148	8.77586	9.11823	14.5904	11.9197	7.78322	11.9356	0	0	1	0	0	0	3	1	0	0	0	1
1	1	0	1	1	1	0	0	1	7.65964			1.09861	8.11821	1.38629	8.70563	8.62047	13.2447	9.3501	5.34711	9.3682	9.35876	0	1	0	0	3	3	3	1	1	0	1
1	0	0	1	0	0	0	0	1		8.58672		3.68888	5.48894	1.09861	8.45914	9.06555	12.9921	10.3609	6.21461	10.3766	8.00637	0	1	1	1	1	1	2	0	0	1	0
1	0	0	0	0	0	0	0	0		8.99962		1.09861		3.3673	8.92944	8.8835	13.7518	10.859	8.50916	10.9501	0	0	1	0	0	1	3	2	0	0	0	1
1	0	0	0	1	1	1	1	1		6.24028	3.68888	6.90575	6.58893	1.09861	7.688	7.62071	12.2587	9.35184	5.99146	9.38597	0	0	0	2	0	3	1	2	1	0	1	0
1	0	0	0	0	0	0	0	1	7.64108		4.52179	5.02388	6.79906	4.64439	8.05548	8.01036	12.6309	9.75266	8.1197	9.9311	8.43381	0	0	1	0	0	1	1	1	0	1	0
1	0	0	0	1	0	0	0	1				7.67369	5.48894	1.38629	7.63337	7.69439	12.3526	9.25913	0	9.25913	0	0	0	1	0	1	1	2	0	0	1	0
1	0	0	0	0	0	0	0	1			7.93737	7.34601		1.38629	8.27334	8.15823	13.387	11.2973	9.22029	11.4153	8.00637	0	2	0	0	3	1	2	0	0	1	0
1	0	0	0	0	0	0	0	1	7.78322		5.66988	5.40717	8.08333	1.38629	8.69299	8.51799	13.5068	11.0413	9.40096	11.2186	0	0	1	0	0	0	1	1	0	0	0	0
1	0	0	0	1	0	0	0	1	9.80725		5.01064	6.42972		3.80666	9.68303	9.81203	14.7904	10.1511	9.80934	10.6879	8.17752	0	1	0	0	0	3	1	0	0	0	0
1	1	0	0	0	0	0	0	0	5.8861	8.8413		5.03044	7.40184	1.38629	9.01213	8.87682	13.8844	9.66142	8.29405	9.88837	8.99218	0	1	0	0	1	3	2	0	0	0	1
1	0	0	0	0	0	0	0	1		7.63289	4.15888	7.06476	5.92426	1.38629	8.00269	8.07962	13.1315	11.1634	9.30928	11.3088	8.29405	0	0	2	0	1	1	2	0	0	1	0
1	0	0	0	1	1	0	0	1		4.20469	3.97029	6.63726	6.78672	1.38629	7.47681	7.40489	12.0294	8.66389	7.31322	8.89426	0	0	2	2	0	3	1	1	1	0	1	0
1	0	0	0	0	0	0	0	1	8.72599			2.99573		1.38629	8.64206	8.51077	13.3949	9.90349	9.32572	10.3489	0	0	1	0	0	0	3	1	0	0	0	1
1	0	0	1	1	0	0	0	1			6.17379	7.55119	5.6204	1.38629	7.84893	7.7476	12.5964	11.0021	5.99146	11.0087	8.51719	0	2	1	0	3	2	2	1	0	1	0
1	0	0	0	0	0	0	0	1	7.9338			3.97029	5.48894	1.38629	8.01467	8.01036	13.4361	7.6009	5.29832	7.69621	0	0	1	1	2	0	3	2	0	0	1	1
1	0	0	0	0	0	0	0	1	8.97841		4.09434	4.65396		1.38629	8.85409	8.6052	13.8893	10.9682	9.46498	11.169	0	0	1	0	0	0	2	1	0	0	0	1
1	0	0	0	0	0	0	0	0	8.34046		4.2485	1.79176	6.40357	1.94591	8.35373	8.16166	13.1578	9.61581	8.51719	9.90349	8.80026	0	0	0	1	0	0	1	0	0	0	0
1	0	0	0	0	0	0	0	1	8.39208		4.99043	3.97029	2.63906	1.38629	8.33279	8.53935	13.5115	10.494	9.22108	10.7409	9.61581	0	1	1	0	0	3	1	0	0	0	1
1	0	0	0	0	0	0	0	0	5.63479	8.75778		6.72503		1.38629	8.86291	8.72713	13.8177	11.3899	9.33521	11.5104	9.10498	0	1	1	0	1	3	2	0	0	0	1
1	1	0	0	0	0	0	0	0	8.49126			5.18739	4.8828	1.38629	8.45084	8.1197	13.304	5.48064	7.55171	7.67043	7.6774	0	0	1	0	0	3	1	0	0	0	1
1	0	0	0	0	0	0	0	1		8.17695	6.96602	6.2519	6.55251	1.09861	8.61939	8.48632	13.1585	11.1619	9.25378	11.3003	8.55641	0	0	2	0	1	1	2	1	0	1	0
1	0	0	0	1	0	0	0	1	8.02813		4.60517	4.81218	5.12396	11.035	7.86519	8.6074	13.2983	10.7189	9.25913	10.9277	0	0	1	0	2	0	1	1	0	0	1	0
1	0	0	1	0	0	0	0	1	8.87347			4.8752	5.87212	8.11791	8.78109	9.00258	13.4512	11.0021	8.00637	11.0509	9.66142	1	1	1	2	0	1	1	0	0	0	0
1	0	0	1	1	1	1	1	1			7.70526	7.10906	5.75574	1.38629	8.11343	8.55101	12.7174	11.2385	6.42972	11.2466	8.41183	0	2	0	0	3	1	2	1	0	1	0
1	0	0	0	0	0	0	0	1	8.21501			4.5326	5.60212	1.38629	8.17301	8.76343	13.128	9.85744	7.45588	9.94415	8.45532	0	1	0	0	0	1	1	0	0	0	0
0	0	1	0	0	0	0	0	1		8.15335	4.60517	4.41884	6.69456	8.85424	8.40237	7.48212	13.0494	10.2896	9.23815	10.5893	0	0	0	1	0	1	1	1	1	0	1	0
1	0	0	0	0	0	0	0	1	8.22148	8.66579		1.09861	5.6204	1.60944	9.11118	8.754	13.6532	12.4925	9.08364	12.525	8.29405	0	0	2	0	1	3	2	0	0	1	0
1	0	0	0	1	0	0	0	1	8.77802	7.80547		3.13549	6.83841	1.60944	9.11691	9.04452	13.4336	10.1659	7.10661	10.2117	6.90776	0	1	1	0	1	3	2	0	0	1	0
1	0	0	0	1	0	0	0	1	8.63052			0.693147	6.04025	6.31716	8.61359	8.70748	14.0214	8.34284	8.78875	9.28359	0	0	1	1	0	0	3	1	0	0	0	1
1	1	0	1	0	0	0	0	0	8.04559	6.19032		3.49651		1.09861	8.10682	7.97384	12.6527	7.94803	5.29832	8.01632	8.51719	0	1	0	2	0	0	1	0	0	0	0
1	0	0	0	0	0	0	0	1	7.62315	8.42024		2.48491	6.27664	1.38629	8.82688	8.50835	13.2041	8.16052	7.88608	8.72583	7.17012	0	1	1	0	3	2	1	0	0	0	1
1	0	0	0	0	0	0	0	0	8.71012			2.63906	2.94444	1.38629	8.57641	8.7464	13.3098	6.21461	9.2321	9.27987	0	0	1	0	0	0	3	1	0	0	0	1
1	0	0	0	0	0	0	0	1		6.03069	2.07944	6.08222	7.40428	1.38629	7.8018	7.67229	13.8844	11.9087	7.82724	11.9254	0	0	0	1	0	1	1	1	0	0	1	0
1	1	0	1	0	0	0	0	0	8.93498			5.31321	5.66643	1.38629	8.85951	8.83754	13.6757	10.859	8.38936	10.9402	10.4043	0	0	0	0	0	2	1	0	0	0	1
1	0	0	0	0	0	0	0	1			7.80792	6.8773	7.98617	1.38629	8.73456	8.31385	12.9881	11.7753	8.66423	11.8189	8.69951	0	2	0	0	3	1	1	1	0	1	0
1	0	0	0	0	0	0	0	1	8.92492	4.70048		5.61313	6.66696	1.60944	8.96636	9.06832	13.8246	12.0491	9.13551	12.102	6.90776	0	1	1	0	0	3	1	0	0	1	1
1	0	0	0	0	0	0	0	1	8.37078			3.97029		5.43372	8.30598	8.55564	13.2477	10.309	5.70378	10.3189	0	0	1	1	0	0	2	1	0	0	0	0
1	0	0	0	0	0	0	0	1	5.31812	8.69651	4.17439	4.47734	6.44413	1.38629	8.26153	9.30819	13.4635	11.4085	9.47769	11.5439	9.4727	0	1	0	0	1	3	1	0	0	0	1
1	0	0	0	0	0	0	0	1	8.99442		5.16479	6.10925		6.35263	8.91395	8.99962	14.0933	10.4631	9.11504	10.694	0	0	1	0	0	0	3	1	0	0	0	1
1	0	0	0	0	0	0	0	0	6.80239	8.04431		4.79579	3.55535	1.38629	8.29804	8.26873	13.0751	9.51562	8.9579	9.96829	8.00637	0	1	0	0	1	3	2	0	0	0	1
1	0	0	1	0	0	0	0	1				4.07754	8.3659	1.60944	8.35726	8.33135	14.2493	11.1563	7.40245	11.1794	9.95228	0	1	0	0	3	3	1	1	0	0	0
1	0	0	1	0	0	0	0	0		8.41936		4.41884		1.60944	8.28929	8.51559	13.8583	10.1887	5.52146	10.198	9.10498	0	1	0	0	1	3	1	0	0	0	1
1	0	0	0	1	0	0	0	1		8.77354		4.31749	5.48894	1.38629	8.74799	8.60959	12.4176	9.86786	8.00637	10.0123	5.29832	0	1	1	1	1	1	2	0	0	1	0
1	0	0	0	0	0	0	0	1	8.96098	10.3895	4.99721	1.79176	6.10479	1.60944	10.2037	10.0863	14.482	10.9038	10.0278	11.2519	8.9359	0	1	1	0	1	3	1	0	0	0	0
1	0	0	0	0	0	0	0	1	8.42989	6.87936		1.09861	6.48616	6.6107	8.66854	8.603	13.466	9.9988	7.64969	10.09	8.74831	0	1	1	0	1	3	2	0	0	0	0
1	0	0	0	0	0	0	0	0		8.284		6.84268		5.45104	8.49023	8.34854	12.7748	7.46737	7.54009	8.19754	0	0	1	2	2	1	1	2	1	0	0	1
1	0	0	0	0	0	0	0	1	8.20001			1.09861		4.63473	8.11133	7.9697	12.996	7.31322	6.90776	7.82405	0	0	0	1	1	0	0	1	1	0	0	0
1	0	0	0	1	0	0	0	1	8.30573		6.51323	5.1299		7.48661	8.41582	8.74257	13.5505	11.5834	8.32118	11.621	9.15905	0	1	1	0	0	2	1	0	0	0	0
1	0	0	0	0	0	0	0	0		8.43663		5.20949		1.38629	8.23324	8.50106	13.495	8.80986	8.05706	9.19584	0	0	1	2	0	1	1	2	0	0	0	0
1	1	0	1	0	0	0	0	0	8.09285			6.2672	6.0845	1.38629	8.29155	8.23111	13.1518	9.68034	4.86753	9.68844	9.19095	0	0	0	0	0	3	1	0	0	0	1
1	0	0	0	0	0	0	0	0	6.95655		2.70805	6.65673	6.92756	1.38629	7.88571	8.10892	13.4648	11.1534	8.79027	11.2433	0	0	0	0	0	3	1	1	1	0	1	0
1	0	0	0	0	0	0	0	0	8.39503		4.15888	5.19296		1.38629	8.25349	8.61178	13.5669	10.3238	9.24281	10.6159	0	0	1	1	0	0	2	1	0	0	0	1
1	1	0	0	0	0	0	0	1	9.21034			3.85015		1.38629	9.00147	9.24648	13.8925	11.6527	9.60589	11.7742	11.1563	0	1	0	0	0	3	1	0	0	0	1
1	1	0	1	0	0	0	0	1		5.33272		4.63473	7.50384	1.38629	7.63289	7.37526	13.0715	10.4885	6.39693	10.5051	9.74097	0	0	1	0	1	2	1	0	0	1	1
1	0	0	0	0	0	0	0	1	7.32119			4.45435	5.83481	1.38629	7.56362	7.3601	12.5727	8.85367	6.21461	8.92266	0	0	0	2	0	3	1	3	1	1	1	0
1	0	0	0	0	0	0	0	1	8.01301			1.09861	5.65249	1.38629	8.01698	7.75276	12.4452	7.6353	5.70378	7.77065	5.81711	0	0	0	1	0	2	1	0	1	0	0
1	0	0	1	1	1	0	0	1		7.69712		6.22456	5.73657	1.38629	7.97804	7.93164	12.4452	10.3255	3.91202	10.3271	9.25913	0	0	2	0	1	1	2	0	0	1	0
1	0	0	0	0	0	0	0	1	9.00036			5.16479		1.60944	8.90341	8.93696	13.8925	9.79813	8.43598	10.0261	9.04664	0	1	0	0	0	3	1	0	0	0	1
1	0	0	0	0	0	0	0	1	9.35617		6.98472	5.32788		6.13988	9.32474	9.57248	14.7518	11.1346	10.0887	11.4357	9.45876	0	1	1	0	0	3	1	0	0	0	1
0	0	1	0	1	1	0	0	1	6.85435			6.2519	5.48894	3.7612	5.5444	6.74759	12.3223	9.68034	6.21461	9.71112	0	0	0	1	2	0	0	2	0	0	1	0
1	0	0	0	0	0	0	0	1	8.17752	7.98344	8.00637	5.85793	6.04025	8.36753	9.14953	9.07108	14.0228	11.4412	11.0567	11.9605	0	0	1	1	0	1	3	2	0	0	0	0
1	0	0	0	0	0	0	0	1	7.84031	7.54645		5.99396	4.74493	6.6995	8.44998	8.33135	13.5208	10.0626	7.43721	10.1325	8.69951	0	0	2	0	3	2	1	0	0	1	0
1	0	0	0	0	0	0	0	0		8.18869		3.7612			8.08549	8.52278	13.2892	10.5187	6.65929	10.5395	0	0	1	1	0	1	2	2	0	0	0	0
1	0	0	0	0	0	0	0	1	6.7334	7.09008	2.70805	4.17439	6.11589	1.38629	7.79128	7.67229	12.291	10.1266	7.44073	10.1926	0	0	2	1	0	1	2	2	0	0	1	0
1	0	0	0	1	0	0	0	1	5.01064		4.78749	5.09375	6.75926	1.38629	7.15696	7.15774	12.4383	9.79813	9.48189	10.3456	0	0	0	1	0	3	1	1	1	0	1	0
1	0	0	0	0	0	0	0	1		6.97915	3.46574	5.97635	6.22456	1.38629	7.56683	7.82724	12.5727	8.65521	7.2724	8.87906	0	0	2	2	0	1	1	1	1	0	1	0
1	0	0	0	1	1	1	1	1		6.59715	6.74524	4.92725	5.21494	1.38629	7.49387	8.12681	12.6421	9.78414	9.39266	10.3006	6.21461	0	2	2	0	1	1	2	1	0	1	0
1	0	0	0	0	0	0	0	0	8.96776	8.77493	5.33754	5.97381		1.60944	9.48805	9.12347	14.1786	11.3413	9.22227	11.4548	10.3255	0	1	0	0	1	3	2	0	0	0	0
1	0	0	0	0	0	0	0	1	7.56216						7.47079	7.34472	13.3184		5.52146	5.52146	0	0	1	1	0	0	2	1	0	0	0	0
1	0	0	0	0	0	0	0	0	8.51619			5.85507		4.30407	8.42068	8.7055	13.5946	10.309	7.69621	10.3797	0	0	1	0	0	0	3	1	0	0	0	1
1	0	0	0	0	0	0	0	0	8.53543			2.56495		3.13549	8.3832	8.01434	12.91	9.68034	7.2724	9.76652	8.8465	0	1	0	1	0	0	1	0	0	0	0
1	0	0	0	0	0	0	0	1	7.96555	6.91771		1.60944	6.40523	1.60944	8.35702	8.29904	13.4209	10.1266	7.98956	10.2382	0	0	0	1	0	1	3	1	0	0	1	0
1	1	0	1	0	0	0	0	0	9.38261			1.09861	6.07304	5.57595	9.35435	9.29174	14.3433	8.51719	7.35244	8.78875	8.9872	0	1	0	0	0	3	1	0	0	0	1
1	0	0	0	0	0	0	0	0		7.78322		5.82305		1.09861	7.85166	7.90101	12.1182	6.68461	5.48064	6.94698	0	1	0	0	1	1	0	1	1	0	0	0
1	0	0	0	1	0	0	0	0	8.07993			6.50728	3.91202	1.09861	8.20876	8.39841	13.7257		6.86693	6.86693	0	1	0	0	0	3	2	1	0	0	0	0
1	0	0	0	1	0	0	0	1	7.63046	8.0229		2.19722		7.0934	8.42661	8.43815	13.2385	8.05516	7.09008	8.37793	7.2998	0	1	1	0	1	3	2	0	0	0	1
1	0	0	0	0	0	0	0	1		8.16337		1.09861	5.03695	1.38629	8.13241	8.29305	13.4361	12.4099	8.24774	12.4254	7.6009	0	1	2	0	1	3	2	0	0	0	1
1	0	0	0	0	0	0	0	0	8.6282			5.75257		1.38629	8.60043	8.48632	13.2477	9.82011	9.00822	10.1875	8.20248	0	1	0	0	0	3	1	0	0	0	1
1	0	0	0	0	0	0	0	1	7.38088	8.92532	3.4012	3.3673	5.83481	4.69135	9.09807	8.51559	12.9762	10.127	9.34137	10.5026	0	1	1	1	2	1	1	2	0	1	0	0
1	1	0	0	0	0	0	0	1	8.284			3.97029	3.8712	1.38629	8.24197	8.18869	13.4285	9.10498	8.01632	9.39516	9.21034	0	1	0	0	0	3	1	0	0	0	1
1	0	0	0	0	0	0	0	1	8.75337		4.60517	6.44095		1.38629	8.72372	9.10365	13.8039	10.4429	9.23014	10.7032	4.60517	0	1	0	0	0	3	1	0	0	0	1
1	1	1	0	1	1	1	0	1				6.49527	6.03069	1.38629	6.98286	7.09008	11.7722		0	0	0	0	2	1	0	3	1	1	1	1	1	0
1	1	0	1	0	0	0	0	1	6.58341		7.02554	5.4161	6.60259	1.38629	7.78406	7.62071	12.3892	11.1505	5.29832	11.1534	10.24	0	2	1	0	3	1	2	1	0	1	0
1	0	0	1	1	1	0	0	1	7.75748	5.45959		7.04141	1.79176	5.53733	8.13124	8.24696	12.7328	9.68968	6.7093	9.7392	8.76405	0	1	1	0	0	2	1	0	0	1	0
1	1	0	0	0	0	0	0	1	8.68101			4.81218	5.5835	1.60944	8.66129	8.39841	13.2416	10.2417	7.89952	10.3335	9.4727	0	1	0	0	0	3	2	0	0	0	1
1	1	0	1	0	0	0	0	0	8.08948			0.693147		1.38629	8.02237	7.99834	13.2314	8.69951	6.29157	8.78569	8.00637	0	1	1	0	0	2	1	0	0	0	0
1	0	0	0	0	0	0	0	1			7.90101	6.27852	8.36544	5.57595	8.85381	8.8323	14.6522	11.8357	11.0209	12.2023	10.4043	0	1	0	0	3	2	2	0	0	0	0
1	0	0	0	0	0	0	0	1	9.39349			6.62007	6.59987	8.4659	9.40714	9.8689	14.5005	11.1448	9.52369	11.3251	10.1266	0	1	1	0	0	2	1	0	0	0	0
1	0	0	0	0	0	0	0	1	9.18338		5.56068	3.63759	6.35957	1.60944	9.17222	8.65661	13.8909	10.9853	9.97859	11.2968	10.24	1	1	0	0	0	3	1	0	0	0	0
0	0	1	0	0	0	0	0	1	4.8828	7.49721		4.99721	6.43935	1.38629	7.84502	7.83676	13.4106	8.57923	8.26256	9.12652	7.6009	0	0	1	0	1	1	1	0	0	1	0
1	0	0	0	0	0	0	0	1	7.78322	8.79876		4.14313	5.37064	1.60944	9.09066	9.01724	13.9286	9.26861	8.37217	9.61079	8.64822	1	1	1	2	3	3	2	0	0	0	1
1	0	1	0	1	1	1	0	1			6.86693	3.13549	5.96101	1.38629	7.16935	7.19444	11.9321	10.1266	6.39693	10.1503	8.00637	0	0	2	0	3	1	1	1	0	1	0
1	1	0	1	0	0	0	0	0	7.34601			3.97029	7.17012	1.09861	7.9652	7.87853	12.7923	5.52146	5.29832	6.10925	8.00637	0	1	1	2	0	0	2	1	0	0	0
1	0	0	1	0	0	0	0	1	7.93595	6.41837		1.09861	4.31749	4.30407	8.07434	8.0183	12.8884	11.3621	6.32794	11.3686	9.44936	0	1	1	0	0	3	1	0	0	0	1
1	1	0	1	0	0	0	0	1	5.48064	7.64969		4.41884	4.38203	5.03695	7.6811	8.63976	13.3923	7.49554	5.9135	7.68248	9.09381	0	1	1	0	1	2	2	0	0	0	0
1	0	0	0	0	0	0	0	1		5.4848		6.03787	6.02587	1.38629	6.97354	7.04925	11.9434	9.60306	6.90776	9.6684	0	0	2	2	0	1	1	2	1	0	1	0
1	0	0	0	0	0	0	0	1	8.23217			5.99146			8.32137	9.21593	14.0381		8.41183	8.41183	0	0	1	0	0	0	3	2	0	0	1	1
1	1	1	1	1	1	0	0	1	7.13569			1.09861		6.38351	6.9613	7.8694	12.5546	10.5966	0	10.5966	9.84161	1	1	1	2	3	0	2	0	0	0	0
1	1	1	1	1	1	0	0	1	4.78749			6.65028	5.64897	1.38629	7.0697	7.09008	11.7588	7.6009	2.99573	7.61085	7.6009	0	0	1	0	3	1	1	1	0	1	0
1	0	0	0	0	0	0	0	1		6.08222		6.36475	6.33505	1.09861	7.3648	7.18539	12.0797	9.42626	6.55108	9.48113	0	1	0	2	2	1	0	1	0	0	1	0
1	1	0	0	0	0	0	0	1	9.10331			4.70048			9.01712	9.07383	14.1229	10.0432	9.35919	10.4518	10.2577	0	1	0	0	0	3	1	0	0	0	1
1	0	0	0	1	0	0	0	1		4.09434	1.94591	6.71659	6.50578	1.38629	7.34987	7.15774	11.9206	8.85367	6.89467	8.98557	0	0	2	2	0	3	1	1	1	0	1	0
1	0	0	0	0	0	0	0	1	9.62179			4.35671	5.63835	1.38629	9.48835	9.47424	14.1418	11.1491	9.22818	11.2858	10.309	0	1	0	0	0	3	1	0	0	0	1
1	0	0	0	0	0	0	0	1	9.2269		5.07517	6.07074	6.27664	5.37064	9.23951	9.07246	13.9485	10.5966	9.50002	10.8848	0	0	1	1	0	0	3	1	0	0	1	1
1	1	0	1	1	0	0	0	1	9.44304			4.63473	6.92442	8.96239	9.10296	9.18194	14.7075	7.6009	8.55641	8.88184	11.1563	0	1	0	0	1	1	1	0	0	0	0
1	0	0	0	1	0	0	0	0	8.43555		5.76832	5.3033	3.91202	5.03044	8.50249	7.90986	12.748	9.17988	10.069	10.4133	0	1	0	0	1	0	0	2	0	0	0	0
1	0	0	0	0	0	0	0	0	8.44591			1.09861	5.57595	1.38629	8.40716	8.46884	13.6852	9.68034	5.29832	9.69277	0	0	1	0	0	0	3	1	0	0	0	1
1	0	1	1	0	0	0	0	1	7.79152		4.85203	5.75257	2.30259	1.38629	7.85283	8.01434	12.608	11.2345	0	11.2345	8.69951	0	2	1	0	3	1	1	1	0	1	0
1	0	0	0	1	1	0	0	1			7.12287	5.03044	6.44413	1.38629	7.55695	7.51534	12.7174	10.1266	7.82405	10.2219	6.21461	0	0	2	0	3	1	2	0	0	1	0
1	0	1	0	1	0	0	0	1		3.21888	4.41884	4.41884		1.09861	4.07754	6.62804	12.1182	10.8762	7.49554	10.9096	7.86327	1	0	0	2	3	0	2	1	0	1	0
1	0	0	0	1	0	0	0	1			6.21461	8.51579		1.60944	8.60245	8.42771	13.175	11.4616	10.1674	11.7039	9.39266	0	2	1	0	3	3	2	1	0	1	1
1	0	0	0	0	0	0	0	1	8.14874	7.6256		4.14313	5.2575	1.38629	8.52118	8.72713	13.8698	10.2577	7.79975	10.3398	9.10498	0	1	0	0	1	3	1	0	0	0	1
1	0	0	0	0	0	0	0	1	8.39163	4.15888	6.77194	5.45104	3.04452	5.31812	8.47324	8.0684	13.2009	10.0858	7.30787	10.1461	5.70378	0	1	2	0	0	1	1	0	0	0	0
1	0	0	0	0	0	0	0	0	8.73553	7.13887		4.41884	5.92959	1.38629	8.90422	8.82173	13.693	9.95228	7.64492	10.0472	8.00637	0	1	0	0	0	3	1	0	0	0	1
1	0	0	0	0	0	0	0	0	9.72017	2.70805	4.09434	6.1591	2.63906	1.38629	9.63037	9.72627	14.5031	10.9971	8.90109	11.113	7.97247	0	1	1	0	0	3	1	0	0	0	1
1	1	1	1	0	0	0	0	1				1.09861	2.63906	1.38629		7.8694	13.1485	9.54681	0	9.54681	9.21034	0	1	1	0	0	3	1	0	0	0	1
1	0	0	0	0	0	0	0	0	8.37931		5.81711	6.29711	5.57595	1.38629	8.56579	9.08342	13.6222	9.53242	8.23748	9.77452	8.41183	0	1	0	0	3	3	1	0	0	0	1
1	0	0	0	0	0	0	0	1	8.29255			6.68835		1.09861	8.40043	8.54403	13.3923		10.6001	10.6001	0	1	1	1	2	0	1	1	0	0	0	1
0	0	1	0	0	0	0	0	1		7.90507	3.55535	4.14313	6.1334	1.38629	8.05134	7.8462	12.8066	12.382	7.96137	12.394	0	0	0	2	0	1	1	2	1	0	1	0
1	0	0	0	1	0	0	0	1	7.78904		5.19296	1.09861		4.7362	7.76514	7.96137	12.4852	10.0432	8.04751	10.1707	0	1	1	2	2	3	1	1	0	0	0	0
1	0	0	0	0	0	0	0	0	9.39715			4.81218		1.38629	9.23805	9.18071	14.3783	11.4186	9.79651	11.5988	9.9988	0	1	1	0	0	3	1	0	0	0	1
1	1	0	1	0	0	0	0	0		8.04559		2.89037		1.38629	7.90323	8.182	13.304	10.6919	8.19699	10.7712	9.97581	0	1	0	0	1	2	2	0	0	0	0
1	1	0	1	0	0	0	0	1	8.35679	6.91672		1.79176		1.60944	8.46842	8.81284	13.4709	8.08641	5.01064	8.13153	8.24276	0	1	0	0	1	3	1	0	0	0	1
1	0	0	0	0	0	0	0	1	9.68657		4.94164	3.97029	6.13123	1.60944	9.56584	9.42125	14.3585	11.1634	9.748	11.3808	10.3462	0	1	0	0	0	3	1	0	0	1	1
1	0	0	0	0	0	0	0	1	8.04559	5.80814	5.8861	5.01064	6.42649	1.38629	8.38412	8.58298	14.8896	11.4942	10.2183	11.7404	4.38203	0	0	1	0	0	1	1	0	0	1	0
1	0	0	0	0	0	0	0	0		6.80239	4.60517	3.13549	6.38012	1.38629	7.34019	7.2724	12.1821	10.163	8.55641	10.3458	0	0	0	1	0	1	1	1	1	0	1	0
1	0	0	0	0	0	0	0	0	8.96085		5.79606	4.81218	5.57595	1.38629	8.94168	8.9877	13.6673	9.4727	9.57325	10.2174	0	0	1	0	0	0	3	1	0	0	0	1
1	0	0	0	1	0	0	0	1				6.55536	5.7869	3.13549	6.43133	8.37931	13.1211	11.2645	8.66561	11.3362	10.0858	0	1	0	2	3	0	2	0	0	0	0
1	0	0	0	1	1	1	0	1		6.93731		4.96284	6.92363	1.09861	7.80262	7.80792	12.3674		5.70378	5.70378	0	0	1	1	1	1	1	1	1	1	1	0
1	0	0	1	0	0	0	0	1	6.2691			1.09861	7.02909	1.38629	7.56029	7.46164	12.4766	7.6009	3.58352	7.61874	6.39693	0	1	2	0	1	1	3	1	1	0	0
1	0	0	1	0	0	0	0	0	8.63853			6.62936	5.57595	9.62846	8.64083	8.71539	13.466	10.6213	4.78749	10.6242	9.65503	0	1	0	0	0	3	1	0	0	0	1
1	1	0	0	0	0	0	0	0	8.43381			5.31321	4.78749	1.38629	8.37171	8.49126	13.4283	6.90776	7.96555	8.26359	8.59415	0	0	0	0	0	2	1	0	0	0	1
1	0	0	0	1	1	1	1	1		5.14749		6.46147	7.33041	5.31812	7.75448	7.68891	12.472	9.61581	7.6009	9.74097	0	0	2	1	0	1	1	1	1	0	1	0
1	0	0	0	0	0	0	0	0	7.87093	8.73874		2.56495		1.38629	9.03086	8.62047	13.1026	10.3385	8.17188	10.447	8.85367	0	1	1	0	1	3	2	0	0	0	1
1	0	0	0	1	1	0	0	1			6.41346	4.81218	7.05962	1.38629	7.54232	7.14835	11.5979	9.95228	9.23503	10.3498	0	0	2	0	0	3	1	1	1	0	1	0
1	0	0	0	0	0	0	0	0	9.22049			1.09861		1.38629	9.14302	8.48384	13.6911	9.54681	9.07108	10.0301	7.31322	0	1	0	0	0	2	1	0	0	0	0
1	0	0	0	0	0	0	0	0	8.71768			6.22059	6.91572	8.0077	8.75794	8.73874	13.7162	10.24	6.99942	10.2784	7.47307	0	0	0	0	0	2	1	0	0	0	0
1	0	0	0	0	0	0	0	1	8.22202			8.4388	5.57595	7.09257	8.99875	8.52991	13.2718	9.62905	7.79565	9.77736	0	0	0	0	0	0	3	1	0	0	0	1
1	0	0	0	0	0	0	0	1	8.15479			4.92725	5.826	7.29573	8.19119	8.46632	13.4487	9.30565	7.22257	9.42303	0	0	1	1	0	0	1	1	0	0	0	0
1	1	0	0	1	0	0	0	0	8.26873			2.30259	6.23048	6.00141	8.32603	8.47887	13.1505	8.41183	6.21461	8.51719	7.78322	0	0	1	0	0	3	1	0	0	0	1
1	1	0	1	0	0	0	0	1	7.88307			4.57471	1.79176	7.31522	7.85872	7.62071	12.8753	8.6125	6.17379	8.69618	8.10168	0	1	1	2	0	2	1	0	0	0	1
1	0	0	0	1	1	1	0	1	7.04316	6.74759		6.38182		1.38629	7.81116	7.96555	12.5905	10.24	6.89366	10.2746	6.90776	1	1	2	2	1	1	1	0	0	0	0
1	0	0	0	0	0	0	0	0		9.15059		4.21951		1.60944	9.01238	8.97259	13.5162	10.6874	7.71869	10.7375	7.95507	0	1	0	0	0	3	1	0	0	0	0
1	0	0	1	0	0	0	0	1		8.24801	7.82804	4.41884		1.38629	8.5973	8.58747	13.4878	11.6307	7.31655	11.644	9.68657	0	1	0	0	1	1	1	0	0	0	0
1	0	0	0	0	0	0	0	0	9.01966			3.8712		1.38629	9.01554	8.76717	13.5617	9.10498	7.03351	9.22365	8.16052	0	1	1	0	0	3	2	0	0	0	1
1	0	0	0	0	0	0	0	0	8.80327			4.29046		1.38629	8.67676	8.42244	13.466	10.1735	9.51783	10.5916	8.74034	0	0	0	0	0	3	1	0	0	0	1
1	0	0	0	0	0	0	0	0	8.10772	7.36518		5.55296	6.84162	1.09861	8.65835	8.32845	13.495	9.91344	7.74066	10.0213	0	0	0	1	0	0	3	2	0	0	1	0
1	0	0	0	0	0	0	0	1	9.08534		4.78749	5.55296		6.67708	8.98757	9.00553	13.788	10.0541	9.4036	10.474	6.34564	0	1	0	0	0	3	1	0	0	0	0
1	0	0	0	0	0	0	0	0			8.18869	3.7612		10.1427	8.05548	8.81996	13.7827	11.1704	10.4735	11.5746	7.69621	0	1	0	0	3	3	2	0	0	0	1
1	1	1	1	0	0	0	0	1	5.39363	7.89357		1.09861	6.13773	1.60944	8.12835	8.39027	13.0751	7.6009	0	7.6009	8.88072	0	1	1	0	1	3	2	1	0	0	1
1	0	0	0	0	0	0	0	1	8.42727			5.64545	6.53959	4.15888	8.54189	8.83928	13.2009	9.10498	8.04879	9.40344	0	0	1	0	0	0	3	1	0	0	0	1
1	0	0	0	1	1	1	1	1				8.21148	5.96101	1.38629	8.30573	8.75211	12.0894	10.1659	6.75693	10.1984	0	0	2	0	0	3	1	1	1	0	1	0
1	1	0	1	0	0	0	0	0	7.89357			3.49651		6.29895	7.80832	8.01434	12.7023		3.4012	3.4012	7.49387	0	1	2	0	0	2	1	1	0	0	1
1	0	0	0	0	0	0	0	0	9.02244		2.77259	4.69135		4.02535	8.91301	8.99218	13.695	8.9872	8.63976	9.52164	6.68461	0	1	0	0	0	3	1	0	0	0	1
1	0	0	0	1	1	1	1	1		5.87774	1.09861	6.61338	6.3613	2.56495	7.39854	7.67786	12.2505	8.33038	7.74066	8.77153	0	1	1	2	0	1	1	1	0	0	1	0
1	0	0	0	0	0	0	0	1	6.52209	5.1358	8.56789	2.89037		8.2953	8.50025	8.89837	13.4311	10.7955	9.80311	11.1108	9.21034	0	1	0	0	0	3	2	0	0	0	0
0	0	1	1	0	0	0	0	1			3.55535	7.53155	5.52146	1.38629		8.01036	13.5415	10.1282	6.55108	10.1558	9.10409	0	1	1	0	1	3	1	0	0	0	1
1	0	0	1	0	0	0	0	1	8.63976			5.0689	5.52146	1.38629	8.61196	8.66906	13.3896	8.86785	3.91202	8.87487	7.09008	0	1	1	0	0	3	1	0	0	0	1
1	0	0	0	0	0	0	0	1	7.1025		6.68461	4.21951	5.59471	5.31321	7.72135	7.99834	12.7122	9.76423	6.90776	9.82011	0	0	0	2	0	3	1	1	0	0	1	0
1	1	0	1	0	0	0	0	1	8.58858			2.19722			8.48446	8.19864	13.1518	9.75557	7.24423	9.8336	9.17988	0	1	0	0	0	2	1	0	0	0	1
1	0	0	0	0	0	0	0	1		9.45954	3.04452	5.60947	6.16331	8.7491	9.42731	9.15694	13.9739	11.5164	9.11603	11.6032	10.4631	0	0	0	0	1	2	1	0	0	0	1
1	0	0	0	0	0	0	0	1	8.48384		3.68888	5.826	6.09582	8.13564	8.55005	8.49862	13.2895	9.96034	8.77956	10.2281	0	0	1	0	0	0	3	1	0	0	0	1
1	0	0	0	0	0	0	0	1	8.81269			1.09861		5.36598	8.73906	8.09438	13.3491	8.11672	8.36707	8.94285	7.24494	1	1	2	2	0	2	1	0	0	0	0
1	0	0	0	1	1	1	0	1		3.82864	2.30259	7.48437	6.24222	1.38629	7.75191	7.96137	12.0294	9.81411	7.2145	9.88578	0	0	2	2	0	1	1	1	1	0	1	0
1	0	0	0	0	0	0	0	1	8.62443	8.00637		6.22059		1.38629	9.04275	8.75021	13.643	9.39266	8.64559	9.78047	0	0	1	0	0	0	3	1	0	0	0	1
1	0	0	1	0	0	0	0	0			7.31322	1.09861	6.18621	1.38629	7.48717	7.2385	12.1543	10.8977	6.39693	10.9087	8.29405	1	0	1	2	3	1	2	1	0	1	0
1	0	0	0	0	0	0	0	1			7.2724	7.0282	5.96101	1.38629	7.97934	7.8648	12.472	10.3656	9.11493	10.6174	0	0	2	1	0	3	1	1	1	0	1	0
1	0	0	0	0	0	0	0	1	6.53669	4.45435	6.15273	6.94022	6.06611	1.38629	7.57763	8.01036	12.7226	12.269	9.66777	12.3406	0	0	1	1	0	1	1	1	1	0	0	0
1	0	0	0	1	1	0	0	1	7.53262		6.49224	5.03044	6.92756	1.38629	8.18004	8.65242	13.3519	10.1849	9.76996	10.6919	0	0	1	1	0	0	2	1	0	0	0	0
1	0	0	0	0	0	0	0	1	8.2514			5.18178	6.09131	1.60944	8.33159	8.36823	13.2837	9.9988	8.19864	10.1518	7.90101	0	1	1	0	0	3	1	0	0	1	1
1	0	0	0	0	0	0	0	1	4.74493		4.78749	4.81218	6.3315	7.7424	6.63857	8.26873	13.2477	10.4631	8.71604	10.6238	0	0	0	0	0	3	2	2	0	0	1	0
1	0	0	0	1	1	0	0	1		4.23411	5.57973	0.693147	7.07072	1.38629	7.21303	7.81763	12.9186	11.7035	9.68034	11.8277	0	0	0	1	0	1	1	1	0	0	1	0
1	0	0	0	0	0	0	0	0	8.57016			4.89035	2.77259	1.38629	8.52496	8.59637	13.3155	7.36518	5.52146	7.51207	4.83628	0	1	0	0	0	3	1	0	0	0	1
1	0	0	0	1	1	0	0	1	7.2724	6.67582		5.68017	5.55683	5.45532	7.86978	8.04173	12.9999	10.257	6.21461	10.2744	0	0	1	1	0	0	1	1	0	0	0	0
1	0	0	0	0	0	0	0	0	8.97132			5.09375	6.73459	7.15774	9.00233	8.66699	13.7219	9.87817	7.93308	10.0118	6.21461	0	0	0	0	0	2	1	0	0	0	1
1	0	0	0	0	0	0	0	0	8.4927		2.07944	6.18002	6.70441	6.86066	8.64927	8.62047	13.4361	9.23014	7.45934	9.38731	0	0	0	0	0	0	3	1	0	0	0	1
1	0	0	0	0	0	0	0	1		9.76359	8.10168	4.89035		1.38629	9.84512	9.67105	14.333	11.6877	10.4163	11.9349	9.51044	0	1	0	0	1	3	2	0	0	0	1
1	0	1	1	0	0	0	0	1	8.63959			2.70805	5.42054	1.38629	8.59415	8.48632	13.5859	8.9872	0	8.9872	7.75276	0	1	0	0	0	3	1	0	0	0	1
1	0	0	1	1	1	0	0	1		2.99573	7.43544	6.70808		4.81218	7.6953	7.87398	12.4654	11.2252	8.03366	11.2655	9.76996	1	0	2	2	3	0	2	1	0	1	0
1	0	0	0	0	0	0	0	1			7.83201	4.98361	5.6204	1.38629	7.90175	7.75276	12.5727	11.8494	9.93934	11.9875	9.21034	0	2	0	0	3	1	1	0	0	1	0
1	0	0	1	0	0	0	0	0		8.48673		4.29046		1.60944	8.36334	8.76717	13.4926	11.1968	8.07465	11.24	10.309	0	1	1	0	1	3	2	0	0	0	1
1	1	1	1	0	0	0	0	0	7.94272			0.693147		1.09861	7.83082	7.95297	12.8753	9.61581	0	9.61581	9.54681	0	0	1	0	0	0	1	1	0	0	0
1	1	1	1	0	0	0	0	1	7.11396			7.48605	6.22258	1.09861	8.09071	8.20193	13.0531	10.6091	0	10.6091	9.92818	1	1	1	2	0	3	2	0	0	0	1
1	0	0	1	0	0	0	0	0	7.67043	8.20166		3.13549	5.29832	1.38629	8.62945	8.58523	13.4394	10.3156	6.92461	10.3487	8.92266	0	1	1	0	1	3	2	0	0	0	1
1	0	0	0	1	0	0	0	1	7.60887		5.48064	6.18002	6.35611	4.91265	8.05801	7.80792	14.0072	9.25913	6.55108	9.32367	6.09807	0	1	1	0	0	1	1	1	0	0	0
1	0	0	0	0	0	0	0	1			8.45787	6.62007	2.94444	1.38629	8.4857	8.37931	12.9519	11.8961	10.0022	12.0363	8.34284	0	2	0	0	3	1	2	0	0	1	0
1	1	0	0	0	0	0	0	0		9.15905	5.90808	1.09861	5.57595	1.38629	9.1602	8.5035	13.5666	10.2577	8.23748	10.3822	9.68034	0	0	0	0	1	3	1	0	0	0	1
1	0	0	0	0	0	0	0	1	9.39748		7.09008	6.29711	5.48894	1.38629	9.43212	9.27049	14.0072	10.7144	9.6251	11.0044	9.68034	0	1	0	0	0	3	1	0	0	1	1
1	1	0	0	0	0	0	0	0	8.22791			3.63759		1.38629	8.20904	7.96555	12.7777	8.29405	6.84375	8.50472	7.6009	0	1	1	0	0	1	2	0	0	0	0
1	0	0	0	0	0	0	0	0	7.49554			7.64588	5.34711	4.64439	8.29255	8.1197	12.743		8.10168	8.10168	0	0	0	0	0	0	1	2	0	0	0	0
1	0	0	0	1	1	0	0	1	7.97556			5.20949		1.09861	8.02447	8.27487	11.6136	6.90776	5.48064	7.12287	0	1	1	1	2	3	0	2	0	0	0	0
1	0	0	0	0	0	0	0	0	6.63463	4.2485	4.38203	6.10925	6.31173	1.09861	7.5369	7.35244	12.4654	9.74097	8.58858	10.0155	0	1	0	1	2	3	0	1	0	0	1	0
1	0	0	0	1	1	0	0	1		7.04839		5.20949	6.53379	1.38629	7.60589	7.44775	12.2338	11.0313	5.94017	11.0375	0	0	0	1	0	1	1	1	1	0	1	0
1	0	0	0	0	0	0	0	0	7.09008	7.78322	6.39693	6.40523	5.48894	1.38629	8.48032	8.01434	13.0038	10.1507	6.90776	10.189	7.82405	0	1	0	2	1	1	2	0	0	1	0
1	0	0	0	0	0	0	0	0	8.2928			6.80572	5.66988	1.38629	8.53582	8.41183	13.338	6.90776	6.68461	7.49554	0	1	1	1	2	0	3	1	0	0	0	1
1	0	0	0	0	0	0	0	1	6.96602	6.69332		5.15329	6.63857	1.38629	7.86787	8.26873	13.0568	9.13238	8.1747	9.4572	0	0	1	2	0	1	3	2	0	0	0	1
1	0	0	0	1	0	0	0	1				6.46303	5.26786	1.38629	6.72311	6.39693	11.8492	8.00637	6.30992	8.1747	0	1	2	2	0	3	1	1	0	0	1	0
1	0	0	0	0	0	0	0	0	6.10925	8.18952		5.15329	6.65544	1.38629	8.48364	8.2718	13.2168	9.76423	7.59689	9.87262	8.38936	0	0	0	0	1	3	2	0	0	0	1
1	0	0	0	1	1	1	1	1				7.16472	5.48894	1.09861	7.3355	7.3601	11.7174		3.91202	3.91202	0	1	0	2	2	3	0	1	1	0	1	0
1	0	0	0	0	0	0	0	0	8.85367			5.71043	6.2691	1.38629	8.83492	8.99962	13.8698	10.4913	8.9359	10.6828	9.21034	0	0	0	0	0	3	1	0	0	0	1
1	0	1	0	1	1	0	0	0	6.46147		4.94164	6.22059	6.37673	1.38629	7.45414	7.7476	12.1909	8.9872	10.3921	10.6115	0	0	1	1	1	3	1	1	1	0	1	0
1	0	0	0	0	0	0	0	0	8.304		4.60517	3.49651		1.09861	8.19119	8.19864	13.2196	7.31322	8.63941	8.87487	0	1	0	0	1	0	0	1	0	0	0	0
1	0	0	0	1	0	0	0	0	8.59415			4.14313	6.58893	1.38629	8.67077	8.68135	13.2778	9.95228	8.05928	10.0926	8.70781	0	1	1	0	0	3	2	0	0	0	1
1	1	0	1	0	0	0	0	0	8.11999			2.56495	3.91202	4.17439	8.0507	8.09438	13.6573	11.2898	4.60517	11.291	10.4341	0	1	1	0	0	3	2	0	0	0	0
1	0	0	0	1	0	0	0	1			7.22257	3.3322	5.83188	1.09861	7.22911	7.8648	12.2587	11.2966	10.1581	11.5745	10.309	1	1	1	2	3	0	2	1	0	0	0
1	0	0	0	1	1	1	1	1	6.39693			4.64439	6.39693	5.9162	6.9932	7.92299	13.0859	9.79813	7.20786	9.87045	8.16052	0	1	1	0	0	1	1	0	0	0	0
1	0	0	0	0	0	0	0	0	8.77678		5.01064	5.56452		1.38629	8.78094	8.72323	13.902	10.1286	9.49175	10.5532	0	0	1	0	0	0	3	1	0	0	1	1
1	0	0	0	0	0	0	0	1	8.09316	6.4599	2.63906	7.11721	6.50429	6.68461	8.63444	8.63764	13.4487	8.71062	7.17472	8.90558	7.82405	0	0	2	0	1	2	1	0	0	1	0
1	1	0	0	0	0	0	0	1		8.56789	5.07517	1.09861		1.09861	8.52019	8.62263	13.4209	11.205	9.21533	11.3332	10.4913	1	1	1	2	1	2	1	0	0	0	1
1	0	0	0	1	1	1	0	1		8.78416	3.46574	6.41837	5.92426	1.38629	8.6526	8.89837	14.1102	10.8198	8.27894	10.8956	7.82405	0	0	2	0	3	2	1	0	0	1	0
1	1	0	1	0	0	0	0	1	8.68406	5.94017	5.19296	6.07304		9.83	8.65904	8.96954	13.761	11.2948	8.48756	11.3534	10.6919	0	1	1	0	1	3	2	0	0	0	1
1	0	0	0	0	0	0	0	1	8.30003			1.09861		1.38629	8.20056	7.90986	12.8619	9.74097	7.20786	9.81738	8.29405	1	1	0	2	0	1	1	0	0	0	0
1	0	0	0	0	0	0	0	1	7.96102			1.09861	5.85793	1.38629	7.96693	8.37379	13.4757	9.95703	8.1374	10.1072	8.51719	0	1	1	0	0	3	2	0	1	0	1
1	0	1	1	0	0	0	0	1	7.89804	6.83948		4.96284		1.38629	8.14816	8.18869	12.9601	9.71112	0	9.71112	7.6009	0	1	1	0	1	2	1	0	0	0	0
1	0	0	0	0	0	0	0	0	8.04623		2.99573	3.13549		7.49721	7.9645	7.75791	12.91	9.71112	8.63409	10.0042	0	0	0	0	1	0	0	1	0	0	0	0
1	1	1	1	0	0	0	0	0	7.72179			4.14313	6.2653	1.38629	7.8973	7.95297	12.8254	9.4727	0	9.4727	9.03599	0	1	0	0	1	3	2	0	0	0	1
1	1	0	1	0	0	0	0	0	9.39732	7.31322		5.03044		1.60944	9.39707	9.24648	14.0409	11.5129	6.21461	11.5179	10.7831	0	1	0	0	0	3	1	0	0	0	1
1	0	0	0	1	0	0	0	1		5.39363	6.1203	7.15696	5.19296	1.38629	7.63337	7.5475	12.6532	10.819	9.92964	11.1632	0	0	2	1	0	1	1	1	1	0	1	0
1	0	0	0	0	0	0	0	1	5.8861		3.4012	5.96101	6.62672	1.38629	7.31122	7.44073	12.0498	10.309	7.86327	10.3921	8.51719	0	0	1	0	2	1	1	0	0	1	0
1	0	0	0	1	0	0	0	1				4.56435	7.43308	1.38629	7.48829	7.17625	11.8367		6.21461	6.21461	0	1	2	2	0	3	1	1	1	0	1	0
1	1	0	1	0	0	0	0	0	8.32555			5.63479	5.59099	6.1181	8.37194	8.37655	13.3975	10.0056	4.09434	10.0083	9.39748	0	0	0	0	0	2	1	0	0	0	0
1	0	0	1	1	1	1	0	1	7.30519	6.08677		6.48158	6.87936	1.79176	7.98242	8.85309	13.5528	11.7578	4.60517	11.7586	10.1659	0	1	1	0	1	3	2	1	0	1	0
1	0	0	0	0	0	0	0	0	8.44118			5.70378	5.57595	1.38629	8.46168	8.48384	13.5485	10.5241	8.25114	10.6221	0	0	0	0	0	0	3	1	0	0	0	1
1	1	0	0	0	0	0	0	1	9.15271			6.41837		1.38629	9.03848	9.54881	14.0933	10.3735	8.63017	10.5347	9.73667	0	1	0	0	0	3	1	0	0	0	1
1	0	0	1	0	0	0	0	1	9.10097			5.40717		1.38629	9.01079	9.11162	14.3901	11.2186	7.05186	11.2339	10.2219	0	1	0	0	0	3	1	0	0	0	1
1	0	0	0	1	0	0	0	1				6.83841	5.96101	1.38629	7.18524	7.1293	11.7722		5.29832	5.29832	0	0	2	1	0	3	1	1	1	0	1	0
1	0	0	0	0	0	0	0	1	7.49554			4.31749		5.71373	7.45645	7.6029	12.3451	8.55641	8.18869	9.08251	8.10168	1	1	1	2	0	0	2	0	0	0	0
1	0	0	0	1	0	0	0	0	7.57044			6.13773		1.09861	7.75405	7.82244	12.5485	7.6009	7.80384	8.40066	0	1	1	0	2	0	0	2	0	0	0	0
1	0	0	0	0	0	0	0	1	9.16346		6.39693	6.79682		5.34711	9.1841	9.11823	13.9317	9.2399	8.44247	9.6118	6.90776	0	1	1	0	0	3	1	0	0	0	1
1	0	0	1	1	0	0	0	1	9.11823			6.21661	5.48064	1.38629	9.10064	9.18194	13.8433	10.5979	6.10032	10.609	8.67249	0	1	0	0	0	3	1	0	0	0	0
1	0	0	0	0	0	0	0	1		7.83122	3.91202	4.47734	6.18621	1.38629	8.04879	7.5725	12.1275	10.2435	8.00637	10.345	0	0	2	1	0	1	1	1	0	0	1	0
1	1	0	1	0	0	0	0	0	2.30259	8.00637		3.68888	5.69373		8.06054	8.42244	13.1977	9.4572	6.35263	9.50107	8.88184	0	1	1	0	1	3	2	0	0	0	1
1	0	0	0	0	0	0	0	1		7.89395		3.97029		1.09861	7.81197	7.78821	12.8884	10.0732	9.49552	10.5187	0	1	1	1	2	1	0	2	0	0	0	0
1	0	0	1	1	1	1	0	1	5.66988			4.41884		5.32301	5.7462	8.01036	13.3069	10.309	3.78419	10.3104	8.00637	0	1	0	0	3	3	2	0	0	0	0
1	0	0	0	0	0	0	0	1		5.09987		6.42972	6.6896		7.25841	7.69984	12.3299	10.3495	7.49554	10.4055	0	0	1	1	0	1	2	2	0	0	0	0
1	0	0	1	0	0	0	0	1	8.35702			3.7612		1.38629	8.22336	8.39841	13.4311	9.63037	5.29832	9.64342	8.43707	0	1	0	0	3	2	2	0	0	0	0
1	0	0	0	1	0	0	0	1		7.1107	5.54908	5.9428	5.54908	1.38629	7.63046	8.01036	12.8254	11.5099	9.36306	11.6204	0	0	2	2	0	1	1	1	1	0	1	0
1	0	0	0	0	0	0	0	1	7.31322	6.11589	5.6204	6.60665	7.09423	1.38629	8.30449	8.54169	13.2924	9.91838	6.81124	9.96213	8.16052	0	0	1	0	1	1	2	1	0	1	0
1	0	0	0	0	0	0	0	0	8.83302		3.91202	4.63473	6.90174	5.49306	8.87347	8.44849	13.4336	9.30565	9.7883	10.269	0	0	0	1	0	0	2	1	0	0	0	1
1	0	1	0	1	1	1	1	1				8.86319		1.38629	8.84087	8.73101	12.291	11.2898	5.70378	11.2935	0	0	2	1	0	3	1	1	1	0	1	0
1	0	0	0	0	0	0	0	1	9.49574			5.52146	5.34711	1.38629	9.23591	9.43668	14.4094	10.1773	9.76904	10.687	9.10498	0	1	1	0	0	3	1	0	0	0	1
1	0	0	1	0	0	0	0	1	7.47591			5.40717	6.20254	6.14204	7.77737	8.48632	13.4635	9.90349	5.29832	9.91344	8.95674	0	1	1	0	3	3	2	0	0	0	1
1	0	1	0	0	0	0	0	1	7.87017			3.93183	5.8693	1.38629	7.93987	8.13035	13.2009	5.70378	0	5.70378	0	0	0	1	0	0	2	1	0	0	0	1
1	0	0	1	0	0	0	0	0	5.4161		2.30259	4.81218	7.81278	1.38629	7.9266	7.99834	13.8736	10.1266	5.70378	10.1386	8.69951	0	2	0	0	3	2	1	0	0	1	0
1	1	0	1	0	0	0	0	1		6.75577	5.97381	6.09357	5.96871	1.38629	7.56528	7.64396	12.9519	10.1821	6.27288	10.2019	9.43348	0	0	2	0	1	1	1	1	0	1	0
1	0	0	0	0	0	0	0	1	9.13097			3.49651	5.90808	4.30407	9.00135	9.0956	14.0573	10.3417	8.09682	10.4424	8.42178	0	1	0	0	0	3	1	0	0	0	1
1	0	0	0	0	0	0	0	0		7.67322	7.45008	1.09861	7.31322	1.38629	8.0861	8.66285	14.1089	11.5366	10.2262	11.7754	7.31322	0	1	0	2	1	1	2	0	0	0	0
1	0	0	0	0	0	0	0	1	8.90517	4.60517	5.56068	2.89037	5.2575	4.74493	8.81581	9.00258	13.4782	10.1539	9.40013	10.5395	0	0	1	1	0	0	3	1	0	0	0	0
1	0	0	0	0	0	0	0	1	9.02714			5.43372	6.59987	1.38629	8.99094	8.89672	14.3463	11.4616	9.07978	11.55	10.4773	0	1	0	0	0	3	1	0	0	0	1
1	1	0	1	1	1	1	0	1			1.60944	6.33328	6.92756	8.96239	7.21524	8.01036	13.6053	10.4476	7.81763	10.5172	9.60238	0	1	0	0	0	2	1	0	0	0	1
1	0	0	0	1	0	0	0	1	6.77992			6.04973	6.32077	1.38629	7.44073	7.39018	11.9434	9.21034	6.23441	9.26008	0	0	2	1	0	3	2	1	1	0	1	0
1	0	0	0	1	0	0	0	1	7.69803	4.30407		6.22059	6.00881	10.5816	7.95997	8.11253	12.6965	9.94271	9.4727	10.4282	0	0	2	2	0	0	2	1	0	0	1	0
1	0	0	0	0	0	0	0	0	8.8118	3.82864		1.09861	5.57595	1.38629	8.69249	8.6074	13.8056	10.3439	8.6706	10.5159	0	0	1	0	0	0	3	1	0	0	0	1
1	0	0	0	1	1	1	1	1			7.25135	5.36129	4.70048	1.38629	7.21597	8.31972	12.8066	10.8999	10.718	11.5062	0	0	2	1	0	1	2	2	1	0	1	0
1	0	0	0	0	0	0	0	0	8.92585		4.90527	4.63473		4.64439	8.81433	8.96188	13.7463	11.2898	7.6009	11.3145	8.85367	0	1	0	0	0	2	1	0	0	0	0
1	0	0	1	1	1	0	0	0	8.45105		5.8861	5.7301		1.60944	8.55024	8.7653	12.9478	10.4631	6.53959	10.4827	9.19014	0	0	1	0	0	2	1	0	0	1	0
1	0	0	0	0	0	0	0	1			7.66669	6.04737		1.38629	7.65112	8.14439	13.1002	11.5159	10.3577	11.789	8.00637	0	2	0	0	3	1	2	1	0	1	0
1	0	0	0	1	0	0	0	1	5.78074	8.24486	0.693147	1.09861	6.65775	6.62672	8.42218	8.65452	13.9224	10.6701	8.52516	10.7808	0	0	1	1	0	1	3	1	0	1	1	0
1	0	0	0	0	0	0	0	1	7.05962		5.8861	5.76205	6.07764	1.38629	7.69512	7.68891	12.707	9.25913	9.55393	10.1105	8.29405	0	2	2	0	3	2	1	1	1	1	0
1	1	0	0	1	0	0	0	1	8.25842			6.85961	4.96981	6.1181	8.40133	8.65661	13.3464	9.9988	7.76217	10.1003	9.21034	0	1	1	0	0	3	1	0	0	0	1
1	0	0	0	0	0	0	0	0	8.88986	6.22059	4.64439	5.20949	3.17805	1.38629	8.88295	8.89344	13.8073	10.8361	8.17188	10.9035	8.00637	0	1	0	0	1	3	1	0	0	0	1
1	0	0	0	0	0	0	0	0	8.6533		7.04316	5.83773		4.17439	8.83302	8.6935	13.5617	9.31919	9.56836	10.1447	8.51719	0	1	1	0	0	3	1	0	0	0	1
1	1	0	1	0	0	0	0	1	8.57244	7.57558		5.33272	2.63906	7.7424	8.80072	9.02882	14.4036	9.9594	3.17805	9.96053	9.60845	0	1	1	0	0	3	1	0	0	0	1
1	0	0	0	0	0	0	0	1	7.26052			5.3033	5.96101	1.09861	7.55799	7.50219	13.4106	10.0519	7.6009	10.1346	0	0	2	2	0	3	3	2	0	0	1	1
1	0	0	0	0	0	0	0	0	7.745	8.34284		3.63759		4.54329	8.73037	8.57848	14.0129	10.0858	7.75491	10.1786	8.77956	0	1	1	0	1	3	2	0	0	0	1
1	0	0	0	0	0	0	0	0	8.82468			3.29584		1.38629	8.69534	8.14787	13.304	9.90349	9.55676	10.4382	9.21034	1	1	1	2	0	1	1	0	0	0	0
1	0	0	1	0	0	0	0	0	8.86574			5.99146	5.29832	1.38629	8.81715	8.88516	14.1368	9.23014	5.01064	9.24474	7.81601	0	1	0	0	0	3	1	0	0	0	1
1	0	0	0	0	0	0	0	0	8.02943			3.97029		1.38629	7.97488	7.90544	13.0219	7.52294	7.49332	8.20139	6.90776	0	0	1	0	0	1	1	1	0	0	0
1	0	0	0	1	0	0	0	1	6.87936		6.46925	5.3845	6.34564	4.82028	7.66341	7.76811	12.8438	10.6061	8.17329	10.6902	6.90776	0	0	1	0	0	1	2	0	0	1	0
1	0	0	0	1	1	0	0	1	4.47734			5.75257	7.05962	1.38629	7.35077	7.39756	12.2338	8.9872	5.79909	9.02762	0	0	0	0	0	3	1	1	0	0	1	0
1	0	0	0	0	0	0	0	1			4.60517	4.14313	7.92299	1.38629	7.97872	7.44073	12.5846	8.85367	8.57546	9.41735	0	0	0	1	0	3	1	1	0	0	1	0
1	1	0	0	0	0	0	0	1	9.44375			7.49053		1.60944	9.38126	9.4481	14.2813	11.5029	9.57582	11.6388	10.7579	0	1	0	0	0	3	1	0	0	0	0
1	0	0	0	0	0	0	0	0	8.78661			5.1299	5.6204	1.38629	8.71654	8.54169	13.601	9.63561	8.90924	10.0301	0	0	0	0	0	0	3	1	0	0	0	1
1	0	0	1	0	0	0	0	1	9.2848		3.4012	5.55296		1.60944	9.14003	9.11427	13.9068	11.5249	8.49536	11.5721	10.5941	0	1	0	0	0	3	1	0	0	0	0
1	0	0	0	0	0	0	0	1	9.61847		4.60517	4.11087		1.38629	9.37932	9.46126	14.4668	10.8198	9.8188	11.1328	9.4727	0	1	0	0	0	3	1	0	0	0	1
1	0	0	0	0	0	0	0	1	9.34949			4.44265		5.32788	9.19157	9.27949	13.7986	10.5966	8.80147	10.7503	8.47637	0	1	0	0	0	3	1	0	0	0	1
1	0	0	0	1	1	0	0	1		4.43082	2.07944	7.14204	6.61607	1.38629	7.6408	7.32909	11.8114	7.94803	5.70378	8.04879	6.85013	0	0	1	0	1	1	2	1	0	1	0
1	1	1	1	0	0	0	0	1	6.80683	8.01301		4.63473	6.56667	3.80666	8.44436	8.5035	13.3408	9.53242	0	9.53242	9.54681	0	1	1	0	1	3	2	0	0	1	1
1	1	0	0	0	0	0	0	0		8.19423		2.56495		1.38629	7.97281	8.59193	13.1451	10.9946	9.02401	11.1251	10.3031	0	1	0	0	3	1	2	0	0	0	0
1	0	0	0	1	0	0	0	1	7.22111			5.96101	6.28972	1.38629	7.71361	7.44775	12.382	9.39266	6.55108	9.44936	8.00637	0	0	1	0	3	1	2	1	0	1	0
1	1	0	1	1	1	0	0	1		4.12713		6.41999	5.96101	1.09861	6.96979	7.0067	11.8974	9.52515	2.99573	9.52661	9.21034	0	2	2	0	1	1	2	1	0	1	0
1	0	1	0	1	1	0	0	1				7.00579	5.48894	1.09861	7.18614	7.15774	11.9091	10.3735	5.52146	10.3813	0	1	2	1	2	3	0	1	1	0	1	0
1	0	0	1	1	0	0	0	0	8.10591			5.94803	5.39363	4.54329	8.1934	8.37655	12.9722	9.68657	3.91202	9.68968	8.00637	0	0	0	0	0	1	1	0	0	0	0
1	0	0	0	0	0	0	0	1				4.29046	5.48894	8.29505		7.44775	12.3068	10.1425	8.9872	10.4163	0	0	1	0	1	3	1	2	1	0	1	0
1	0	0	0	0	0	0	0	0	8.86078	8.45956	6.57925	5.76519		3.78419	9.33335	9.48433	14.2047	11.5318	8.86672	11.599	8.51719	0	1	0	0	1	3	2	0	0	0	1
1	1	0	1	1	1	1	0	1		6.00389		7.44542	6.05678	2.3979	7.83201	7.88758	12.3964	6.21461	0	6.21461	9.13238	0	0	1	0	1	1	1	1	1	1	0
1	0	0	0	0	0	0	0	1	7.82124		7.41216	4.14313	6.71417	1.38629	8.468	8.0183	12.5607	10.5979	7.6009	10.6466	7.6009	0	2	2	0	3	2	1	1	0	1	0
1	1	0	1	0	0	0	0	1	8.87207			3.49651	2.48491	1.38629	8.75385	8.52754	13.3682	10.6919	5.01064	10.6953	9.91344	0	1	1	0	0	3	1	0	0	0	1
1	0	0	0	0	0	0	0	1			5.01064	5.68017	8.31385	1.38629	8.36241	8.2718	13.1698	9.82553	9.4727	10.3577	0	0	0	0	0	3	1	2	0	0	1	0
1	1	0	0	0	0	0	0	1	7.78072			1.09861	5.99645	1.09861	7.88871	7.78322	12.4786	7.31322	7.09008	7.90101	7.6009	0	0	1	0	3	1	2	0	0	1	0
1	0	0	0	0	0	0	0	0	7.84267			1.09861		1.09861	7.75018	7.55381	12.4806	6.88755	8.00637	8.28904	0	1	0	1	1	0	0	1	1	0	0	0
1	1	0	0	0	0	0	0	1	6.57925			1.09861	4.83628	1.09861	6.70073	7.3601	12.3299	7.04752	6.63332	7.55486	7.86327	1	1	1	2	0	1	2	0	1	0	1
1	0	0	0	1	1	0	0	1			6.52796	6.77537	5.16479	1.38629	7.10579	8.9495	12.6642	11.7598	10.9543	12.1292	0	0	0	1	0	3	1	1	0	0	1	0
1	0	0	1	0	0	0	0	1	8.31581			4.14313	6.01859	1.38629	8.42288	8.52754	13.042	9.26198	4.38203	9.26955	8.27894	1	1	1	2	0	3	3	0	0	0	1
1	0	0	1	0	0	0	0	1		8.35796	1.60944	1.09861	6.21461	1.38629	8.40021	8.28096	13.1977	9.91393	7.05618	9.96974	8.90327	0	1	1	0	1	3	2	0	0	0	1
1	0	0	0	1	0	0	0	1	7.42655	3.68888	4.60517	4.63473	6.27288	1.38629	7.80213	7.60887	12.4981	9.76652	6.59304	9.80753	0	0	0	2	0	3	1	1	0	0	1	0
1	0	0	0	0	0	0	0	1	8.43381		7.13887	6.04025	5.96101	5.41165	8.73424	8.56025	13.1107	8.70284	9.65886	9.98415	0	0	1	0	1	0	2	1	0	0	1	0
1	0	0	0	1	1	1	1	1	8.32069			7.57968	5.57595	1.38629	8.68338	8.89837	13.1618	9.74097	8.14061	9.92481	6.70196	0	0	0	0	0	3	1	0	0	0	1
1	1	0	1	0	0	0	0	1	8.89165		6.64639	4.77068	5.04343	8.63569	8.94611	8.79845	14.034	10.9768	8.56941	11.063	10.2036	0	0	0	0	0	3	1	0	0	0	1
1	0	0	0	1	1	1	1	1		6.27476	5.30827	5.79301	5.80814	1.38629	7.09672	7.8462	12.6138	11.512	8.53149	11.5615	0	0	2	2	0	1	1	2	1	0	1	0
1	0	0	0	0	0	0	0	1		4.46591	7.31322	5.03044	6.09582	1.38629	7.50219	7.64969	12.8066	10.8874	7.31322	10.9151	7.31322	0	0	1	0	3	1	2	0	0	1	0
1	0	0	0	0	0	0	0	1	7.79975			1.09861		4.89784	7.70841	8.1374	12.956	9.10498	7.50439	9.28878	7.82405	1	1	1	2	0	2	1	0	0	0	0
1	0	0	0	0	0	0	0	0	9.17098			2.30259	6.66696	4.2485	9.14612	9.0216	13.8195	8.88184	9.21433	9.75499	0	0	0	0	0	0	2	1	0	0	0	1
1	0	0	0	1	0	0	0	1				5.83773	7.51152	1.38629	7.66444	8.18869	12.5546	9.77326	7.54961	9.87601	0	0	2	2	0	3	1	2	1	0	1	0
1	0	0	0	0	0	0	0	1	7.84737		4.31749	5.35186	7.36771	1.38629	8.36567	8.59415	12.4245	10.2819	8.2255	10.4023	0	0	0	1	0	0	1	1	0	0	1	0
1	0	0	0	1	0	0	0	1			5.02388	5.47646	8.09193	1.38629	8.19174	8.08333	12.9841	11.4109	7.83676	11.4385	0	0	0	1	0	3	2	1	0	0	1	0
1	0	0	0	1	1	0	0	1			6.25958	1.09861	5.97635	1.38629	6.3699	7.64396	12.6252	11.1711	9.39266	11.3272	0	0	0	1	0	3	2	2	1	0	1	0
1	0	0	0	1	1	0	0	1		5.04343	6.7334	5.71373	2.30259	7.6029	7.1293	7.8694	13.5989	10.878	7.84776	10.9252	7.82405	0	1	0	0	1	2	1	0	0	0	0
1	0	0	0	0	0	0	0	1	8.03657			1.09861	6.05912	1.38629	8.09651	8.20849	12.9722	8.85367	8.6125	9.43348	0	0	1	1	0	0	2	1	0	0	0	0
1	0	0	0	0	0	0	0	1	9.01651			4.14313		7.14992	8.90123	9.0431	13.9255	10.1266	8.26359	10.2709	9.16356	0	1	1	0	0	1	1	0	0	0	0
1	0	0	0	0	0	0	0	0	8.93195			4.79579		1.38629	8.80011	8.8323	14.0788	9.86162	9.0373	10.2252	8.29405	0	1	0	0	0	3	1	0	0	0	1
1	0	0	0	1	1	0	0	1	7.43248	6.96508		5.71373	6.42325	9.11052	8.17075	8.65242	14.1468	10.7362	8.33807	10.8232	5.70378	0	1	1	0	1	3	2	0	0	1	1
1	1	0	1	0	0	0	0	1	7.12125			6.52649	6.65415	5.09375	7.9882	8.46126	13.3816	7.74066	7.10661	8.16622	8.832	1	1	0	2	0	2	3	0	0	0	1
1	0	0	1	0	0	0	0	1	8.63213		7.49554	7.48043		1.38629	9.03336	9.04169	13.9286	12.3967	5.96615	12.3983	10.7144	0	1	0	0	0	3	1	0	0	0	1
1	0	0	0	1	1	0	0	1				6.74759	5.96101	1.38629	7.0934	7.10988	11.8114	10.24	8.18591	10.3606	0	0	2	0	0	3	1	1	1	0	1	0
1	0	0	0	0	0	0	0	1	7.78322			5.24702	6.00141		7.99267	7.59085	12.6532	9.36734	7.66856	9.53532	0	1	0	1	2	0	0	2	0	0	1	0
1	0	0	1	0	0	0	0	0	8.25166			5.87212		6.15698	8.25349	8.44849	13.379	8.9872	5.01064	9.00577	8.00637	0	0	0	0	0	3	1	0	0	0	1
1	0	0	0	1	1	1	0	1		4.33073	4.77912	6.84055	5.34711	6.91175	7.19323	6.95081	12.0698	9.59526	7.31322	9.69246	0	0	2	2	0	1	1	1	1	0	1	0
1	0	0	0	0	0	0	0	0	8.19423		4.31749	4.63473	4.80402	1.38629	8.12563	7.94874	12.8438	9.39266	8.6125	9.76996	0	0	0	0	1	0	1	1	0	0	1	0
1	0	0	0	0	0	0	0	1			8.64471	5.09375	7.8808	1.09861	8.85037	8.47136	13.9068	12.1281	9.64212	12.2081	10.2506	1	0	0	2	3	0	2	0	0	1	0
1	0	0	0	0	0	0	0	1	9.1643			5.92158		1.38629	9.0682	9.01578	13.8416	9.80918	9.28545	10.2744	0	0	1	0	0	0	2	1	0	0	0	1
1	1	0	1	0	0	0	0	0	7.38461	8.00035		4.41884	6.1506	1.09861	8.49556	8.27487	12.9641	7.91936	7.20786	8.31874	8.85367	0	0	1	1	1	0	2	0	0	0	0
1	0	0	0	0	0	0	0	1	8.36637	8.61613	6.7334	1.09861		1.60944	9.22257	8.9495	13.7672	10.7996	8.51719	10.8967	8.51719	0	1	0	0	1	3	2	0	0	0	0
1	0	0	0	0	0	0	0	1	7.26263			6.38519	6.36647	1.60944	7.81157	7.8648	12.956		3.68888	3.68888	0	0	2	2	0	3	3	1	0	0	1	0
1	0	0	0	0	0	0	0	1	9.54115			4.2485	3.89182	1.60944	9.35807	9.13	14.332	10.1064	9.32617	10.4837	4.63473	0	1	1	0	0	3	1	0	0	0	0
1	0	0	0	1	0	0	0	1	8.59007		5.72031	6.01616		8.70018	8.5936	8.83405	13.6512	10.1266	10.2073	10.8609	0	0	1	1	0	0	2	1	0	0	0	0
1	0	0	0	0	0	0	0	1	8.25297		6.41346	4.41884		1.38629	8.32166	8.51559	13.5438	10.3417	7.84149	10.4206	6.90776	0	1	0	0	0	3	1	0	0	0	1
1	1	0	0	0	0	0	0	0	7.18539	8.47637		4.72739		1.38629	8.69634	8.7653	13.8039	9.79813	9.92544	10.557	9.69277	0	1	1	0	1	3	1	0	0	0	1
1	0	0	0	0	0	0	0	1	6.53379			4.23411	5.96101	1.38629	7.01121	7.16704	11.9091	6.21461	5.43808	6.59304	0	0	2	1	0	3	1	2	1	0	1	0
1	0	0	0	0	0	0	0	0	8.74942			4.41884		3.55535	8.6041	9.0697	13.6053	10.1659	8.23589	10.3014	0	0	1	0	0	0	3	1	0	0	0	0
1	0	0	0	0	0	0	0	0	8.7045		2.99573	1.09861		1.38629	8.5543	8.46379	13.4561	9.54681	9.27706	10.1142	8.69951	0	1	1	0	0	3	1	0	0	0	1
1	0	0	0	0	0	0	0	1	8.94507	7.40428	4.14313	6.55108	5.48894	8.16195	9.11537	9.46405	14.1845	11.2203	8.64118	11.2934	9.21034	0	1	1	0	0	3	1	0	0	1	0
1	0	0	0	0	0	0	0	1		7.33106	4.78749	4.62497	5.57215	1.38629	7.55171	7.71602	13.0038	11.4897	9.04782	11.5731	0	0	2	2	0	1	2	1	0	0	1	0
1	1	0	1	0	0	0	0	1	7.23778			6.58341	5.75257	4.64439	7.84267	8.09803	13.1142		3.91202	3.91202	8.11672	1	1	1	2	0	2	3	0	0	0	1
1	0	0	0	0	0	0	0	1	8.43815			4.14313	5.98896	4.04305	8.45489	8.3848	13.4684	9.68034	7.8144	9.82423	8.00637	0	0	0	0	0	3	1	0	0	0	1
1	0	0	0	0	0	0	0	1	9.20874		4.94164	5.80814	4.2485	1.38629	9.10398	8.88017	13.4131	9.61581	9.70015	10.352	0	0	1	1	0	0	3	1	0	0	0	1
1	0	0	1	0	0	0	0	0		7.78322	5.8861	7.32712		1.09861	8.26796	7.94449	13.0269	10.1659	5.01064	10.1716	9.02401	0	1	1	2	1	2	2	0	0	0	1
1	0	0	1	0	0	0	0	1				7.24494	6.01616	5.8693	7.47477	7.68891	12.9921	9.21034	4.60517	9.22029	8.00637	1	1	1	2	3	1	1	0	0	0	0
1	0	0	0	0	0	0	0	1		4.38203	4.70048	6.30992	7.78322	1.38629	8.03269	7.90544	12.8574	10.7364	8.70781	10.86	0	0	2	0	0	3	1	1	1	0	1	0
1	0	0	0	1	0	0	0	1			5.01064	3.13549	6.60123	1.09861	6.74406	8.14787	13.2168	8.18869	9.21034	9.51783	0	0	1	2	2	3	2	2	0	0	0	0
1	0	0	0	0	0	0	0	1	8.69115			4.91998	5.52146	5.31812	8.51579	8.95105	13.4285	10.6965	8.49454	10.8014	0	0	1	0	0	0	2	1	0	0	0	1
1	0	0	0	0	0	0	0	1	8.77369	8.10561	5.48064	3.2581	3.4012	1.60944	9.1238	8.78753	13.5946	11.9685	9.47838	12.0482	9.61581	0	1	1	0	1	3	1	1	0	0	0
1	0	0	0	0	0	0	0	1	8.49801			4.63473		8.0077	8.43381	8.33423	13.0823	9.2399	6.55108	9.30565	8.00637	0	1	2	2	0	2	1	0	0	0	0
1	0	0	1	0	0	0	0	0	6.10925	4.17439	2.30259	6.58893	6.32257	1.09861	7.446	7.22111	12.9437	11.7762	5.99146	11.7792	9.20029	0	0	1	2	0	0	1	0	0	1	0
1	0	0	0	0	0	0	0	1	9.38513			1.09861		1.38629	9.23337	9.35184	13.7791	10.6053	8.51719	10.7222	0	0	1	0	0	0	3	1	0	0	0	1
1	0	0	0	0	0	0	0	0	9.24203			6.43455		4.62497	9.1621	8.89837	13.8056	10.5241	8.66354	10.6687	6.71901	0	1	1	0	0	2	1	0	0	0	0
1	0	0	0	1	0	0	0	1	8.98545			2.70805		1.38629	8.92386	8.85481	13.7047	8.85367	7.61085	9.1072	0	0	1	0	0	0	3	1	0	0	0	1
1	0	0	0	0	0	0	0	1	7.19444	8.00637	4.49981	3.61092	5.8693	1.38629	8.40402	8.51799	13.3736	10.6286	7.90101	10.6919	0	0	1	1	0	1	3	2	0	0	0	1
1	0	0	0	1	0	0	0	1	7.65302			1.09861		5.15906	7.54009	8.1374	12.6365	9.4727	7.00307	9.55393	8.00637	0	1	1	0	0	3	1	1	0	0	1
1	1	0	0	0	0	0	0	0	8.1545			3.97029	6.53959	1.38629	8.26565	8.39841	13.4611	9.21034	7.65917	9.40261	8.92266	0	0	0	0	0	3	1	0	0	0	1
1	0	0	0	0	0	0	0	0	7.3994	8.26873		3.49651		1.38629	8.58747	8.55795	13.5651	8.9872	8.44806	9.44668	8.51719	0	1	0	0	1	3	2	0	0	0	1
1	0	0	0	1	1	0	0	0	8.76171			5.45104		8.17075	8.57054	9.08478	13.2837	10.4773	9.54194	10.8084	9.60575	0	1	0	0	0	3	1	0	0	0	1
1	1	0	1	0	0	0	0	0				8.31434		1.09861	8.29355	7.3601	12.283	10.309	2.30259	10.3093	9.4727	1	0	1	2	3	1	2	0	0	1	0
1	0	0	0	0	0	0	0	1		6.34739	3.91202	5.72685	6.05209	1.38629	7.11721	7.73193	13.2009	10.7295	9.25913	10.9364	0	0	0	1	0	1	1	1	1	0	1	0
1	1	0	0	0	0	0	0	0	8.71604			5.826	4.56435	3.98898	8.61957	8.71735	13.6613	9.88328	7.67229	9.98728	9.21034	0	1	0	0	0	3	1	0	0	0	1
1	0	0	1	1	0	0	0	1	6.74524		6.42325	4.78749	6.3315	3.68888	7.64396	7.21229	12.275	9.90598	5.01064	9.91344	6.90776	0	1	1	0	0	1	1	0	0	0	0
1	0	0	0	1	1	0	0	1	8.99653		5.33754	5.79909	3.68888	1.38629	8.90829	8.78569	13.5415	10.1097	9.87282	10.6914	0	0	1	1	0	0	1	1	0	0	0	0
1	0	0	0	0	0	0	0	1		8.67642		1.09861	2.63906	4.64439	8.5897	8.43815	13.483	9.75266	8.93814	10.1193	0	0	1	1	0	1	3	2	0	0	0	1
1	0	0	0	0	0	0	0	0	7.49721			6.40853		1.09861	7.72206	7.96555	12.7738		4.35671	4.35671	0	1	0	0	1	0	0	1	0	0	0	0
1	0	0	1	0	0	0	0	1	7.73193			6.22258	5.48064	1.38629	7.94449	7.96137	13.2447	9.61581	3.91202	9.61913	8.64822	0	1	1	0	0	3	2	0	0	0	1
1	0	0	0	0	0	0	0	1		6.84375		7.1624	5.7462	1.38629	7.79194	7.82244	12.5905	10.6826	8.00637	10.7491	0	0	0	1	0	1	1	1	1	0	1	0
1	0	0	0	1	1	0	0	1	5.95064		4.62497	5.53339	6.41837	1.38629	7.13569	7.82244	12.5905	9.90349	10.4631	10.9151	0	0	1	0	0	3	2	1	0	0	0	0
1	1	0	0	0	0	0	0	1	8.47366			4.96284	6.75809	7.58325	8.63675	8.80207	13.5989		6.25383	6.25383	7.26543	0	0	1	0	0	3	1	0	0	1	1
1	0	0	0	0	0	0	0	0	8.96852		4.2485	5.90808	5.54126	4.23411	8.95273	8.79845	13.495	10.5348	7.82804	10.5994	8.85367	0	0	0	0	0	2	1	0	0	0	0
1	0	0	0	0	0	0	0	1		4.15888	8.34925	5.03044	7.17625	1.38629	8.62551	8.63551	13.5438	11.4076	11.5569	12.1782	6.55108	0	0	0	0	0	1	1	1	0	1	0
1	0	0	0	0	0	0	0	0	8.39751		2.99573	5.97381	6.66185	1.38629	8.53287	8.52278	14.0907	9.95228	7.6009	10.0432	5.29832	0	0	0	0	0	3	1	0	0	0	1
1	0	0	0	0	0	0	0	0	8.2204			5.31321	6.05444	1.38629	8.28425	8.45617	13.4285	9.21034	6.10925	9.25436	0	0	0	0	0	0	3	1	0	0	0	1
1	0	0	0	0	0	0	0	1	7.82405		5.48064	7.37963	6.86693	1.38629	8.53232	8.42771	13.3628	12.4332	8.05198	12.4456	0	0	0	0	0	0	1	1	0	0	1	0
1	0	0	0	0	0	0	0	1	9.55002		6.83518	5.64545		8.55718	9.14868	9.53936	15.127	11.8093	9.54681	11.9083	8.16052	0	1	0	2	0	2	1	0	0	0	0
1	0	0	0	0	0	0	0	1	8.54403	3.80666	4.14313	1.09861		1.60944	8.46189	8.2247	13.2385	8.16052	8.05516	8.80237	0	0	1	1	0	0	3	1	1	0	0	1
1	0	0	0	0	0	0	0	0	8.01268			5.31321		1.09861	7.96763	7.69984	12.6074	10.1542	7.6009	10.2292	0	0	0	0	1	0	0	1	1	0	0	0
1	0	0	1	0	0	0	0	0			1.09861	4.63473	6.88244	7.6024	4.23411	8.63976	13.2199	10.0385	6.79347	10.0767	8.69951	0	1	1	0	1	3	2	0	0	0	1
1	0	0	0	0	0	0	0	0	8.55468			5.45104	5.57595	6.31716	8.55101	8.58747	13.6613	9.64859	7.17012	9.72913	7.6009	0	0	1	0	0	3	1	0	0	0	1
1	0	0	0	1	0	0	0	0		6.48158	3.17805	6.10479	1.38629	1.38629	7.02269	7.04925	11.8305	10.7364	6.90776	10.7579	0	0	2	2	0	1	1	1	1	0	1	0
1	0	0	0	0	0	0	0	1		6.88959	1.09861	5.96358	6.40853	1.38629	7.57917	7.49554	12.2169	10.5506	8.12267	10.6352	0	0	2	2	0	1	1	1	1	0	1	0
1	0	1	1	0	0	0	0	1	7.56008			4.70048	4.91998	5.71373	7.54486	7.96555	12.7923	11.0021	0	11.0021	9.92329	0	0	1	1	0	2	1	0	0	1	0
1	0	0	0	0	0	0	0	1		8.93748		1.09861		1.38629	8.60868	8.98017	13.8844	11.6483	9.03599	11.7191	0	0	1	0	0	1	3	1	0	0	0	1
1	0	0	0	0	0	0	0	0	7.92516			6.37843	5.61313	5.8693	8.13476	8.5897	13.4462	9.49927	8.26873	9.75557	8.69115	0	0	0	0	0	2	1	0	0	0	1
1	0	0	0	1	0	0	0	1		5.24175	6.286	6.90375	5.26786	1.38629	7.51969	7.7476	12.4452	11.5462	9.91561	11.725	0	0	2	1	0	1	1	1	1	0	1	0
1	0	0	0	0	0	0	0	1		6.56667	2.99573	6.39359	5.31812	1.38629	7.31122	7.44775	12.3526	10.4085	7.43838	10.4585	0	0	2	1	0	1	1	1	1	0	1	0
1	0	0	0	0	0	0	0	0	8.33447		4.38203	4.60517		1.38629	8.28425	8.15479	13.0154	9.64859	8.76655	9.99497	0	0	1	1	0	0	3	1	0	0	0	1
1	0	0	0	1	0	0	0	0	8.49208		6.63332	4.38203	6.22258	5.03695	8.70018	8.46379	13.0642	11.1317	9.79535	11.365	9.78695	0	0	1	0	0	2	1	0	0	1	0
1	0	1	1	0	0	0	0	1	7.35244			6.47389	4.49981	6.59304	7.68156	8.16508	13.2866	9.41898	0	9.41898	5.99146	0	1	1	0	0	3	1	0	0	0	1
1	1	0	1	0	0	0	0	1	8.03008			5.29832	5.88332	1.38629	8.16023	8.42771	13.1349	6.21461	4.82831	6.43775	7.49554	0	1	1	0	0	3	2	0	0	0	1
1	0	0	0	0	0	0	0	0	8.68609			6.74876		1.09861	8.59951	8.59859	13.1417	10.8967	8.5897	10.9916	9.10498	0	0	0	0	0	0	1	0	0	0	0
1	0	0	0	0	0	0	0	1		7.49554	4.97673	6.06843	6.00635	1.38629	7.83162	7.79811	12.5546	10.669	8.55641	10.7831	0	0	0	2	0	1	1	2	0	0	1	0
1	0	0	0	0	0	0	0	1		8.06117	6.19236	5.80814	6.14419	1.38629	8.35255	8.28096	13.1177	11.6585	9.52952	11.7709	0	0	1	1	0	1	1	2	0	0	0	0
1	0	0	0	1	0	0	0	1	5.8861	2.89037		6.1203	6.53524	1.38629	7.32699	7.76302	12.6532	6.95655	7.31322	7.84385	0	0	2	2	0	3	2	1	1	0	1	0
1	0	0	0	0	0	0	0	0	8.18368			5.64191	5.16479	1.38629	8.2936	7.58477	12.6252	8.51719	8.73938	9.32759	6.07535	0	0	0	1	0	1	1	1	0	0	0
1	0	0	0	1	1	0	0	1	8.2514		2.19722	7.08423	6.46303	7.44073	8.46379	8.76343	13.4361	10.4631	8.60337	10.6078	0	0	2	1	0	3	2	1	1	0	1	0
1	0	0	1	1	1	0	0	1	5.95324		5.19296	1.09861	5.55296	7.38026	6.70196	8.27792	12.7379	9.21034	5.29832	9.23014	8.00637	0	0	1	0	3	2	1	0	0	1	0
1	0	0	0	1	0	0	0	1		8.13094		3.97029	5.63121	1.38629	8.19875	8.07962	12.4917	9.89344	7.09008	9.95228	8.51719	0	1	2	0	1	1	2	0	0	0	0
1	0	0	0	0	0	0	0	1	8.31385			6.22456	6.2691	1.38629	8.41737	8.81463	13.564	10.0605	7.91571	10.1712	0	0	1	0	0	0	3	1	0	0	0	1
1	0	0	0	0	0	0	0	1		8.05896		2.89037		1.60944	7.84149	8.20522	13.1417	9.20029	8.45532	9.58878	0	0	1	1	0	1	2	1	0	0	0	1
1	0	0	0	1	0	0	0	1		3.61092	5.96615	6.25767	6.01616	1.09861	7.21185	7.1293	11.998	8.70781	7.52294	8.97462	5.70378	0	0	1	2	3	0	1	1	0	1	0
1	1	0	1	0	0	0	0	0	8.53287			0.693147		1.38629	8.48982	8.69551	13.2199	6.90776	3.91202	6.95655	8.37471	0	1	2	0	0	2	2	0	0	0	0
1	0	0	0	1	1	1	0	1		5.79909	5.48064	5.5835			6.6995	7.2807	12.8529	10.1266	8.69951	10.3417	6.90776	1	2	2	2	1	0	1	0	0	1	0
1	0	0	0	0	0	0	0	1	8.80657	7.86096	5.99146	2.3979	6.17379	1.60944	9.11548	8.5035	13.72	10.0432	10.1057	10.7681	0	0	1	2	0	1	3	2	0	0	0	0
1	0	0	0	0	0	0	0	1	8.54403			5.09375	4.14313	1.38629	8.47595	8.43294	13.4157	10.5966	8.56941	10.7204	0	0	1	0	0	0	2	1	0	0	0	0
1	0	0	0	0	0	0	0	0	7.09672			4.14313	6.94022	1.38629	7.68891	8.3542	13.72	6.91175	6.75693	7.53048	0	0	1	1	0	3	3	2	0	1	0	1
1	0	1	0	0	0	0	0	1				6.18002		1.09861	6.12905	6.4552	11.268	6.80239	5.50126	7.04316	0	0	1	2	2	3	0	2	1	0	0	0
1	1	0	0	0	0	0	0	0	9.09268		2.63906	6.46303	5.57595	1.38629	9.06612	8.94011	13.7426	9.21034	8.76624	9.70589	8.85367	0	1	0	0	3	3	2	0	0	0	1
1	1	0	1	0	0	0	0	1	7.49554	7.37086		2.07944	6.49224	1.38629	8.17216	8.16508	13.0344	11.7714	6.39693	11.7761	11.0021	0	2	0	0	1	2	2	0	0	1	0
1	0	0	0	0	0	0	0	1	7.33694			5.68017	5.84932	1.09861	7.5868	7.64396	12.758	11.3504	5.48064	11.3532	0	0	0	1	0	3	1	1	0	0	1	0
1	0	0	0	0	0	0	0	1	8.54578	9.10498		4.63473	2.63906	1.60944	9.44857	8.94011	14.1749	10.3577	8.91731	10.5703	8.85367	0	1	1	0	1	3	2	0	0	0	1
1	0	0	1	0	0	0	0	1				5.4848	6.90975	1.38629	7.35487	7.0067	11.8492	8.9872	5.1358	9.00822	7.90101	0	2	1	0	3	1	3	1	0	1	0
1	0	0	0	0	0	0	0	0	9.2197		5.98141	5.826		1.09861	9.10952	9.10498	14.2209	10.6213	8.89453	10.785	5.99146	0	1	1	2	0	2	1	0	0	0	1
1	0	0	0	0	0	0	0	1	7.50384	7.89357	0	4.72739	6.56244	5.69373	8.54889	8.26256	12.9058	10.7333	8.90436	10.8823	0	0	1	1	0	1	2	2	0	0	1	0
1	0	0	0	0	0	0	0	0	8.1374			1.09861	3.3673	1.38629	8.11492	8.03398	13.2136		8.66216	8.66216	6.90776	0	1	1	0	0	3	2	0	0	0	1
1	0	0	0	1	1	0	0	1	4.09434	6.17379		4.66344	6.05678	1.38629	6.95216	6.62804	11.3049	8.29405	5.70378	8.36637	6.21461	0	2	2	0	0	1	2	1	0	1	0
1	1	0	1	1	1	0	0	1		8.04559		6.49072	5.68358	1.60944	8.2388	8.04943	13.1977	10.0213	6.74993	10.0585	9.39266	0	0	1	0	1	1	2	1	0	1	0
1	0	0	0	0	0	0	0	1	6.68461			3.49651	7.01392	5.31321	7.53594	7.57866	12.763	8.51719	8.10168	9.02401	0	1	1	1	2	0	0	1	0	0	1	0
1	0	0	0	0	0	0	0	1	8.44462			5.32788	5.96358	1.60944	8.47908	8.17864	13.1211	10.1197	8.90382	10.3793	0	0	1	1	0	0	3	1	0	0	0	1
1	0	0	0	1	0	0	0	1				5.76519	6.60259	1.38629	6.96149	6.96224	11.8855		3.4012	3.4012	0	0	2	2	0	3	2	2	1	1	1	1
1	1	0	1	1	1	0	0	1	5.8693			5.71373	5.8693	3.21888	6.69332	7.8462	12.9722	9.12913	6.41346	9.19319	8.73713	0	0	1	0	3	2	2	0	0	0	1
1	0	0	0	0	0	0	0	1	7.2724			7.1333	5.48894	4.54329	7.89021	7.87853	12.9354	9.61581	6.80239	9.67407	0	0	1	0	0	0	3	2	0	0	1	1
1	0	0	0	1	0	0	0	1				6.96602	5.48894	1.09861	7.17166	7.14835	11.7588	6.90776	4.12713	6.96791	0	1	2	2	2	3	0	2	1	0	1	0
1	1	0	0	0	0	0	0	0	8.3114			4.04305	6.60665	1.60944	8.35867	8.537	13.2718	10.0078	8.11552	10.1482	9.57498	0	1	2	0	3	3	1	0	0	0	0
1	0	0	0	0	0	0	0	0	8.6052			1.09861	5.74939	1.38629	8.61269	8.13388	13.304	9.21034	7.43838	9.36734	8.29405	0	0	0	0	0	2	2	0	0	0	1
1	0	0	1	0	0	0	0	1	3.82864		5.57595	3.97029	6.02828	6.91175	6.64118	7.44073	11.6291	9.61581	5.29832	9.62905	7.86327	0	2	2	0	3	1	2	1	0	1	0
1	1	0	0	0	0	0	0	0	9.08364			4.29046	4.78749	8.29505	8.87724	8.42244	13.1142	10.7189	8.6125	10.8337	10.2036	0	0	0	0	0	2	1	0	0	0	1
1	0	0	0	0	0	0	0	1	9.03718		5.01064	1.09861		1.60944	8.90259	8.83754	13.9972	10.878	9.76996	11.1634	0	0	1	1	0	0	3	1	0	0	0	0
1	1	0	0	1	0	0	0	1	9.00356			4.63473	6.35611	1.38629	8.95764	8.93063	13.6673	9.74097	8.30152	9.9537	9.04782	0	1	0	0	0	3	1	0	0	0	1
1	0	0	0	0	0	0	0	1	8.56178		6.10925	1.09861	3.68888	1.60944	8.55737	8.82527	14.3091	11.1634	9.16931	11.291	6.29342	0	1	0	0	0	3	1	0	0	0	0
1	0	0	0	0	0	0	0	1			5.94017	6.35784	5.59471	1.09861		7.56631	12.4587	10.5599	9.73625	10.9237	0	1	1	2	0	1	0	1	0	0	0	0
1	0	0	0	0	0	0	0	1	8.76873		2.99573	4.81218		1.60944	8.67266	8.81284	13.6389	9.9988	8.66561	10.2328	7.6009	0	1	1	0	0	3	1	0	0	0	0
1	0	0	0	0	0	0	0	1			1.09861	3.71357	5.70044	1.09861		7.24708	12.3299	11.0705	6.68461	11.0829	7.6009	0	1	1	2	1	0	2	1	0	0	0
1	1	0	0	0	0	0	0	0	8.70467		2.99573	6.39693	5.20401	1.38629	8.74337	8.66492	14.0627	9.30837	7.84306	9.51621	8.85367	0	0	0	0	0	2	1	0	0	0	1
1	1	0	1	1	1	1	1	1	7.35244			4.83628	6.1334	1.38629	7.62021	7.83676	13.3098	8.9872	5.01064	9.00577	8.29405	0	0	2	0	0	1	1	1	0	1	0
1	0	0	0	0	0	0	0	1	8.51719			4.74493		1.60944	8.38822	8.57848	13.2837	9.07108	8.54714	9.53619	0	0	1	0	0	3	3	2	0	0	0	1
1	0	0	0	1	1	1	1	1		2.63906	2.89037	6.42811	6.49828	1.38629	7.17794	7.43367	12.1182	7.37776	7.09008	7.93737	0	0	2	2	0	3	1	1	1	0	1	0
1	0	0	0	0	0	0	0	0	7.78322		7.49554	4.74493	5.57595	1.38629	8.27359	8.34569	13.1315	12.0671	6.96602	12.0732	7.93737	0	0	0	0	0	1	2	0	0	1	0
1	0	0	0	1	0	0	0	1			5.33754	5.49717	6.55393	1.38629	6.81914	7.6382	12.816	9.21034	9.61581	10.1266	0	0	1	0	1	0	2	2	1	0	1	0
1	1	0	1	1	1	1	1	0	5.99146			6.46459	4.5326	1.38629	6.86171	7.7476	13.1468	10.0648	5.99146	10.0816	9.62615	0	1	1	0	0	3	2	0	0	0	1
1	0	0	0	1	0	0	0	1	7.47421	8.07931	5.65249	6.63332	7.33302	1.60944	8.89891	8.88017	13.1417	11.2828	9.86006	11.4988	9.60238	0	0	1	0	1	3	2	0	0	1	1
1	0	0	0	0	0	0	0	1			6.73102	0.693147		1.09861	6.39693	6.90375	11.8492	10.0648	9.95228	10.7032	0	0	1	1	1	3	0	2	1	0	0	0
1	0	0	1	0	0	0	0	1	8.19699		6.38351	6.39693	6.65929	1.38629	8.58261	8.24381	13.1685	11.6808	8.28299	11.7137	10.309	0	0	1	0	3	2	1	0	0	1	0
1	0	1	0	1	1	1	1	1				7.9831	6.04973	1.09861	8.11678	8.05325	11.6444	8.51719	0	8.51719	0	0	2	2	0	3	1	2	1	0	1	0
1	0	0	0	0	0	0	0	1	8.34284			6.13773	5.48894	5.31812	8.37862	7.94023	13.3601	8.9872	8.10168	9.33256	8.00637	1	1	0	1	0	1	1	1	0	1	0
1	0	0	0	0	0	0	0	1	7.90101		5.1358	0.693147		1.38629	7.87093	8.33711	13.2778	9.95228	9.33785	10.3847	6.90776	0	1	1	0	0	3	1	0	0	0	1
1	0	0	0	1	1	0	0	1			4.56435	7.01121	6.43455	1.38629	7.49776	7.25559	11.6136	9.85744	6.08677	9.88022	0	0	2	2	0	3	1	1	1	1	1	0
1	1	0	0	0	0	0	0	1	5.8861		6.08677	8.1747	7.03878	8.13271	8.52635	8.89013	14.0972	10.9853	8.68305	11.0806	10.2751	0	0	0	0	0	2	1	0	0	1	0
1	0	0	1	0	0	0	0	1	8.09255			5.00395		7.355	8.0904	8.2247	13.0931	9.90349	6.59578	9.93943	8.9872	0	1	1	0	0	1	2	0	0	1	0
1	1	0	1	1	0	0	0	1			7.31322	6.11589	6.01372	1.09861	7.75191	7.5475	12.9312	9.90598	7.49554	9.99196	9.84692	0	0	2	2	3	0	1	1	0	1	0
1	1	0	1	0	0	0	0	1	7.70616	5.69709		5.14749	5.72359	1.38629	7.95521	7.77317	12.7728	5.29832	6.39693	6.68461	8.18869	0	0	1	0	1	2	2	1	0	1	0
1	0	0	0	0	0	0	0	0	10.813		3.68888	5.79909		2.70805	10.8074	8.55333	13.6813	9.40919	8.68913	9.80576	7.6009	0	1	0	0	0	2	1	0	0	0	1
1	0	0	0	0	0	0	0	0	8.83899		3.8712	5.1358	4.14313	6.00141	8.78063	8.92745	13.8348	8.92266	8.73021	9.5242	0	0	1	1	0	0	3	1	0	0	0	1
1	0	0	1	0	0	0	0	0	7.9179			5.64545	5.21494	1.38629	8.02911	8.34854	13.0787	8.16052	4.43082	8.18423	6.90776	0	1	1	0	0	3	2	0	0	0	1
1	0	0	0	1	0	0	0	0	8.04559		5.70378	7.73325		6.54965	8.59471	8.57622	13.0307	9.03599	9.83414	10.2058	0	0	1	0	0	0	1	1	0	0	0	0
1	0	0	0	0	0	0	0	1	8.81907			4.74493	5.59842	1.79176	8.77756	8.68744	13.3012	9.39931	7.82285	9.5872	8.63231	0	1	1	0	0	3	1	0	0	1	1
1	0	0	0	0	0	0	0	1		7.77401	2.30259	4.14313	6.10702	2.63906	7.90971	7.77821	12.291	8.58111	7.06476	8.77956	0	0	1	2	2	1	1	2	1	0	1	0
1	0	0	1	0	0	0	0	0		8.04559		1.09861		1.38629	7.93272	8.45105	13.0269	9.85219	5.52146	9.86527	8.51719	1	1	1	0	1	3	2	0	0	0	1
1	1	0	1	0	0	0	0	1	8.079			5.80814	7.11558	1.38629	8.42989	8.44591	13.3655	8.6125	5.4161	8.6526	8.84506	0	0	0	0	0	2	2	0	0	0	1
1	0	0	0	1	0	0	0	1	6.77079	6.08677	1.38629	6.51175	4.15888	5.15906	7.5986	7.64396	12.5046	8.52318	5.34711	8.56408	5.99146	0	1	1	0	1	1	1	1	0	0	0
1	0	0	0	0	0	0	0	1	9.23698		5.16479	1.09861	4.78749	1.60944	9.0884	9.19299	14.1713	11.2645	9.26435	11.3914	8.85367	0	1	0	0	0	3	1	0	0	1	1
1	0	1	0	0	0	0	0	1				4.2485				7.22984	11.8614	8.9872	8.9872	9.68034	0	1	1	2	2	3	0	2	1	0	0	0
1	0	0	0	1	1	1	1	1			6.43615	3.89182	5.52545	1.09861	6.73626	7.52833	11.8492	8.69951	10.466	10.6238	0	0	0	1	0	3	1	2	1	0	1	0
1	0	0	0	0	0	0	0	1	9.03777		4.62497	3.68888		1.60944	8.87864	8.68135	13.8331	10.3921	9.86115	10.8546	0	0	1	2	0	0	3	1	0	0	0	0
1	0	0	0	0	0	0	0	0	8.31385			5.71043	5.64897	1.38629	8.3816	8.54403	13.3184	7.82405	6.92756	8.16622	5.99146	0	1	0	0	0	3	1	0	0	0	1
1	0	0	1	0	0	0	0	1	7.18539		9.38219	4.96284	5.17048	1.38629	9.37873	8.94011	13.6872	12.9005	9.61913	12.9374	11.2385	0	1	1	0	0	2	1	1	0	0	1
1	0	0	0	0	0	0	0	1				5.7462	5.48894	7.66106	6.15486	7.95297	12.5361	9.98967	6.21461	10.0123	0	0	2	1	2	3	1	1	1	0	1	0
1	0	0	0	1	0	0	0	1	7.35244			5.36129	7.04578	1.38629	7.96436	7.20341	11.859	8.51719	6.55108	8.64822	0	0	0	2	0	0	1	1	0	0	1	0
1	0	0	0	0	0	0	0	1	8.94598	4.55388		4.49981		1.38629	8.80418	8.75589	14.1255	10.7364	8.85367	10.878	0	0	1	1	0	0	2	1	0	0	0	0
1	0	0	0	0	0	0	0	0	8.54091			4.89035		1.38629	8.42967	8.98168	13.4183	10.2292	7.20786	10.2768	8.69951	0	1	0	0	0	3	1	0	0	0	1
1	1	0	1	0	0	0	0	0	8.47282			5.09375		1.38629	8.39615	8.33423	13.4054	9.39266	5.73657	9.41817	9.38765	0	1	1	0	0	2	1	0	0	0	1
1	0	0	0	1	0	0	0	0	7.69166			3.97029	6.61204	1.38629	7.82684	8.15479	13.5347	9.39266	8.36288	9.698	8.51719	0	0	0	0	0	2	1	0	0	0	1
1	1	0	1	0	0	0	0	0	6.86693			1.09861	5.1358	1.38629	7.26697	7.54115	12.816	8.51719	5.8861	8.58672	8.4659	1	1	1	2	0	2	2	0	0	0	1
1	0	0	0	1	1	0	0	1	8.05516		4.49981	5.03044	1.60944	1.38629	7.97865	8.01036	12.7379	10.5966	8.59415	10.7233	0	0	1	1	0	0	1	2	0	0	0	0
1	0	0	0	1	0	0	0	1				6.22059	6.98564	1.38629	7.36391	7.30519	12.0294	8.9872	5.01064	9.00577	0	0	2	0	0	3	1	1	1	0	1	0
1	0	0	0	0	0	0	0	0		8.01136	0	5.71373	4.74493	1.38629	8.10591	7.67229	12.9478	10.287	8.22951	10.4073	0	0	1	1	0	1	1	1	0	0	0	0
1	0	0	0	1	1	0	0	1		5.9162		7.18539	6.27288	1.38629	7.70517	7.72135	11.998	2.30259	4.60517	4.70048	0	0	2	1	0	1	1	1	1	0	1	0
1	0	0	0	1	1	0	0	1	5.98141			6.24417	3.73767	7.17242	6.85836	7.69439	12.291	8.00637	5.70378	8.10168	6.21461	1	1	2	2	3	1	2	1	0	1	0
1	0	0	0	0	0	0	0	0	8.65869		4.49981	4.29046		1.38629	8.62173	8.45361	13.2199	10.7579	9.38681	10.9841	9.95228	0	1	0	0	0	2	1	0	0	0	1
1	0	0	0	0	0	0	0	0	8.9872			3.2581	6.2691	1.38629	8.92877	8.97411	13.5392	9.81466	8.70947	10.1007	0	0	0	0	0	0	3	1	0	0	0	1
1	0	0	0	0	0	0	0	1	9.35833			1.09861		1.60944	9.09762	9.356	14.3143	9.54681	8.72826	9.9122	0	0	1	0	0	0	3	1	0	0	0	0
1	0	0	0	0	0	0	0	1	9.25263		4.82028	5.01728	4.27667	1.38629	9.11592	9.11691	13.902	10.7144	9.36272	10.9446	6.90776	0	0	0	0	0	3	1	0	0	0	1
1	1	0	1	1	1	1	1	1				6.7334	5.48894		6.47697	8.10892	11.3465	10.3353	6.90776	10.3672	9.51044	1	2	2	2	3	0	2	1	0	1	0
1	0	0	0	1	0	0	0	0		7.28207	3.68888	5.99894	5.56068	1.38629	7.64826	7.6834	12.8254	10.8299	8.51719	10.9243	0	0	2	1	0	1	1	1	0	0	1	0
1	0	0	0	0	0	0	0	1	9.35539			1.09861	6.17379	1.60944	9.30018	9.03313	13.959	8.85367	9.73985	10.085	0	0	1	0	0	0	3	1	0	0	0	1
1	0	0	0	0	0	0	0	0	4.66344	8.54481		4.06044		1.38629	8.50835	8.54169	13.6138	10.2036	7.6009	10.2751	7.6009	0	1	1	0	1	3	2	0	0	0	1
1	0	0	0	0	0	0	0	0	6.67456		2.30259	1.79176	5.75257	5.92158	6.93906	7.5725	12.6912		9.25913	9.25913	0	1	0	0	2	0	0	1	0	0	0	0
1	0	0	0	0	0	0	0	1		5.99396	1.09861	5.63121	5.63479	1.09861	6.86881	6.89163	11.7985	8.90924	6.47697	8.99343	0	1	2	2	2	1	0	2	1	0	1	0
1	0	0	0	1	0	0	0	1	6.80239			7.02376		1.09861	7.61234	7.57866	12.3068	6.90776	6.66185	7.48549	0	1	0	0	1	0	0	1	1	0	0	0
1	0	0	0	0	0	0	0	0		8.45105		1.09861		1.09861	8.38822	8.50106	12.9395	10.309	7.20786	10.353	8.7323	0	1	0	2	1	1	3	0	0	0	1
1	0	0	0	0	0	0	0	1	9.20693			2.89037		1.38629	9.05998	9.14292	13.9871	8.29405	7.59085	8.69618	0	0	1	1	0	0	3	1	0	0	0	1
1	0	0	0	0	0	0	0	1	6.39693		6.90776	7.17549	5.12396	1.38629	8.00737	7.97797	12.5607	10.3797	8.57546	10.5321	8.00637	0	2	1	0	3	1	1	0	0	1	0
1	0	0	0	0	0	0	0	0	8.95118			4.89035		4.06044	8.85338	8.85481	13.7238	10.3255	7.64969	10.3921	7.17012	0	1	1	0	0	3	1	0	0	0	1
1	0	0	1	0	0	0	0	0	8.29405			4.5326	6.37843	1.38629	8.37055	8.24065	13.223	10.0858	7.31322	10.1464	9.12696	0	0	0	0	0	3	1	0	0	0	1
1	1	0	1	0	0	0	0	0	8.1374			0.693147	5.81413	1.38629	8.22582	8.17527	13.2508	7.31322	4.60517	7.37776	6.49224	0	1	1	0	0	2	2	0	0	0	1
1	0	0	0	0	0	0	0	1			4.96981	3.49651	5.48894	1.09861	5.97584	6.09582	11.4437	8.69951	7.1309	8.88876	0	1	0	2	2	3	0	2	1	0	1	0
1	0	0	0	0	0	0	0	0	9.40047	4.31749	4.60517	6.01859		9.39308	9.26672	9.34975	14.3091	11.4564	10.0858	11.6827	0	0	1	0	0	0	3	1	0	0	0	0
1	0	0	1	0	0	0	0	0	8.91059		5.19296	1.09861		5.1299	8.80702	9.02738	13.8616	10.4163	6.32794	10.4329	8.69115	0	1	1	0	0	2	1	0	0	0	0
1	1	0	1	0	0	0	0	1		7.35883		3.13549		1.38629	7.26193	7.97797	13.1977	8.9872	6.51026	9.06785	8.51719	0	1	1	0	1	3	2	0	0	0	1
1	0	0	0	0	0	0	0	1	9.08217		5.19296	1.09861		1.38629	8.90544	8.91624	14.0681	11.205	9.37755	11.3542	0	0	1	0	0	0	1	1	0	0	0	0
1	0	0	0	0	0	0	0	1	8.07403	8.5311		1.09861		1.60944	8.92625	8.61396	13.5231	10.0432	8.56884	10.2494	0	0	1	0	0	1	3	2	0	0	0	0
1	1	0	1	1	0	0	0	1	8.68946			5.7869		1.38629	8.66527	8.90653	13.7898	10.309	7.11314	10.3491	9.46947	0	1	1	0	0	3	1	0	0	0	1
1	0	0	0	0	0	0	0	0	7.80139			1.09861		1.09861	7.80213	7.5725	12.3892	5.01064	7.13728	7.24993	0	1	0	0	1	3	0	1	0	0	0	0
1	0	0	0	0	0	0	0	0	9.00798			5.66988	4.68213	6.62539	8.92718	8.82173	13.8039	10.4631	8.96903	10.6656	0	0	1	1	0	0	3	1	0	0	0	1
1	0	0	0	0	0	0	0	1				2.19722	7.75662	1.38629	8.11761	8.23111	12.83	6.2186	5.20401	6.52796	0	0	1	1	0	3	3	3	1	1	0	1
1	1	0	0	0	0	0	0	1	7.79975	8.31091		4.81218		1.38629	8.69868	8.65869	13.5505	8.85367	7.40245	9.06416	8.18758	0	1	0	0	1	3	2	0	0	0	1
1	0	0	0	0	0	0	0	0		5.9162	7.09008	5.35659		1.09861	7.34923	7.7424	12.7903	10.2556	7.88307	10.3447	8.88184	0	1	1	2	1	2	2	0	0	0	1
1	0	0	0	0	0	0	0	0	8.53228		4.2485	4.82831		1.38629	8.48198	8.48384	13.223	9.90847	8.99962	10.2471	0	0	1	1	0	0	3	2	0	0	0	1
1	0	0	0	1	0	0	0	1	7.09008	5.14166	5.36129	5.92693	6.08677	7.41035	7.73149	8.15823	12.6587	10.1849	7.33759	10.2413	0	0	1	2	0	1	1	1	0	0	0	0
1	1	0	1	0	0	0	0	1	6.44572	7.33041	2.99573	7.07918		1.38629	8.08795	7.76302	12.753	10.5979	7.17012	10.6298	9.90349	0	0	2	0	1	1	1	0	0	1	0
1	0	0	0	0	0	0	0	0	9.5137		4.60517	5.15329		1.38629	9.35019	9.29945	14.2715		10.9987	10.9987	0	0	1	0	0	0	2	1	0	0	0	0
1	0	0	0	1	0	0	0	1			5.78383	7.28688	3.7612	1.38629	7.47817	7.6382	12.6309	9.90349	10.1685	10.7379	0	0	0	1	0	3	1	1	0	1	1	0
1	0	0	0	0	0	0	0	1		4.89784	4.84419	7.30452	6.09357	1.38629	7.68662	7.69984	12.1275	10.8856	6.39693	10.8967	0	0	2	2	0	1	1	1	1	0	1	0
1	0	0	0	0	0	0	0	0				7.29506	5.80212	1.09861	7.48437	7.45472	12.4981	10.0213	5.73657	10.035	0	1	1	1	2	3	0	1	0	0	0	0
1	0	0	1	0	0	0	0	0		8.7405		5.83773	6.04025	6.6896	8.43685	8.75211	13.6264	11.8026	8.00035	11.8247	10.24	0	0	0	0	1	2	2	0	0	0	1
1	0	0	0	1	0	0	0	1	7.60738	6.24804		7.28139	6.00881	1.09861	8.31923	8.39027	13.1315	10.0345	8.24012	10.1883	0	0	0	2	0	1	3	2	1	0	1	1
1	0	0	0	1	1	0	0	1	8.16166		7.56008	7.34472	6.33328	6.00141	8.87836	9.05859	13.6096	9.86079	4.56435	9.86579	6.00635	0	0	0	0	0	3	1	0	0	0	1
1	1	0	1	0	0	0	0	1	5.70378			5.29832	6.88653		7.64826	7.87398	12.6252		2.99573	2.99573	10.3255	0	1	0	0	3	3	3	1	1	0	1
1	0	1	0	0	0	0	0	0				6.87005		1.09861	6.83195	6.84162	11.7174	10.8402	5.70378	10.846	0	1	2	2	2	3	0	1	1	0	1	0
1	0	0	0	1	1	1	1	1			5.23111	5.20949	6.24998	1.38629	6.62936	7.73193	12.9478	10.8973	9.14313	11.0569	0	0	0	1	0	1	1	2	0	0	1	0
1	1	1	1	1	1	0	0	1				5.23111	5.48894	1.09861	6.06146	6.80239	11.5819	5.70378	0	5.70378	16.1182	1	2	1	2	3	0	2	1	0	1	0
1	0	0	0	0	0	0	0	1		8.80657	4.89784	2.89037	6.29895	1.38629	8.89261	7.90101	12.753	11.0219	9.13798	11.1634	8.9872	0	0	1	0	1	1	1	0	0	1	0
1	1	0	0	0	0	0	0	1		7.17012		7.00941	6.98841	1.09861	8.08302	8.63764	13.3408	3.91202	7.24423	7.27932	8.00637	0	0	1	0	1	1	1	0	0	1	0
1	0	0	0	1	1	1	1	1	7.62852			5.20949	5.86647	5.53733	7.86634	8.10168	12.9186	9.4727	8.08641	9.69585	8.59415	0	1	1	0	0	3	1	0	0	0	1
1	0	0	0	0	0	0	0	1		6.21261		4.63473	6.07304	1.38629	6.87358	6.7334	11.7588	10.1593	6.39693	10.1823	0	0	1	2	0	1	1	1	1	0	0	0
1	0	0	1	0	0	0	0	1				6.56244	5.92426	1.09861	6.97541	6.95081	12.1821	9.9988	6.21461	10.0213	8.29405	1	0	2	2	3	0	1	1	0	1	0
1	0	0	0	0	0	0	0	0	8.54422			4.81218	7.09672	1.38629	8.54403	9.13519	13.5255	9.74097	5.43808	9.75441	6.90776	0	0	0	0	0	3	1	0	0	0	1
1	1	0	0	0	0	0	0	0	8.23907		2.70805	4.5326	7.1309	6.6896	8.48797	8.46884	13.1485	9.79813	8.19368	9.98128	9.26861	0	1	1	0	0	3	1	0	0	0	1
1	1	0	0	0	0	0	0	1	8.64594			5.93225	5.07517	1.38629	8.70517	8.51559	13.1651	6.21461	6.89771	7.30653	7.31322	0	1	1	0	0	2	1	0	0	0	1
1	0	0	0	0	0	0	0	0		6.79906	4.44265	6.35784	6.30079	2.63906	7.5989	7.89655	12.816	11.8682	7.17012	11.8772	0	0	0	1	0	1	1	1	1	0	1	0
1	0	0	0	0	0	0	0	1	6.70441		5.48064	4.89035	5.48894	1.09861	7.26277	7.0067	11.6444	7.86327	7.22257	8.28652	2.30259	1	0	2	2	0	0	2	1	0	1	0
1	0	0	0	0	0	0	0	1				5.65948	5.66053	1.38629	6.50174	6.59578	11.5323	5.70378	5.29832	6.21461	0	1	2	2	0	3	1	3	1	1	1	0
1	0	0	0	1	1	0	0	1			4.78749	4.47734	5.98645	1.38629	6.39292	7.39018	12.3747	9.25913	9.07337	9.86371	0	0	2	1	0	3	1	1	1	0	1	0
1	0	0	0	0	0	0	0	0	8.98319			4.29046		1.60944	8.86686	8.90978	13.7755	10.0132	8.28652	10.1769	8.94898	0	1	0	0	0	2	1	0	0	0	1
1	0	0	0	0	0	0	0	1		6.25958		2.56495	7.27309	1.60944	7.51371	7.76302	12.9802	10.2261	6.25383	10.2447	0	0	2	2	0	3	3	2	0	1	1	1
1	0	0	0	0	0	0	0	1	9.22009		5.94017	5.99146	4.60517	8.29405	9.00822	9.58658	14.5246	8.47637	10.3255	10.4716	0	0	1	0	0	0	3	1	0	0	0	0
1	0	0	0	0	0	0	0	0	8.16166			5.09375	5.8693	1.38629	8.23456	8.04943	12.8104	9.54681	8.67727	9.89687	0	0	0	0	0	0	2	1	0	0	0	1
1	0	0	0	1	0	0	0	1		7.01661	5.70378	6.57647	5.82305	8.0077	7.75748	7.9943	12.8797	9.49477	10.3997	10.7394	0	0	1	0	0	1	2	1	0	0	1	0
1	0	0	0	0	0	0	0	0	9.13809			6.03309	4.09434	1.38629	9.04169	9.00847	13.8747	9.21034	8.33303	9.55811	8.18869	0	1	0	0	0	3	1	0	0	0	1
1	1	0	0	0	0	0	0	1	8.71735			4.14313		4.17439	8.66544	8.66906	13.3436	5.70378	6.7093	7.02108	6.21461	0	1	0	0	3	3	1	0	0	0	1
1	0	0	0	0	0	0	0	1			6.17379	7.17396	6.29895	1.38629	7.74803	7.8462	12.1461	9.21034	6.49224	9.27425	6.39693	1	2	1	0	3	1	1	1	0	1	0
1	0	0	0	1	1	1	1	1			6.68461	5.71373	4.8828	1.38629	7.07918	7.56008	12.36	10.8198	9.30565	11.0186	8.00637	0	2	1	0	3	1	1	0	0	1	0
1	0	0	0	0	0	0	0	1		8.47366		1.09861	4.82831	1.38629	8.47783	8.4198	13.2355	7.21524	8.34284	8.62335	0	0	1	1	0	1	3	1	0	0	0	1
1	0	0	0	0	0	0	0	1	8.85652		4.20469	7.10906	6.57925	4.89784	9.04664	9.07246	13.4106	9.44857	8.26023	9.71456	0	0	1	0	0	0	3	2	0	0	0	1
1	0	0	0	0	0	0	0	1	7.67879	5.42495		1.09861		1.38629	7.71886	7.83201	13.1417	8.41183	6.21461	8.51719	0	0	1	0	0	0	2	2	0	0	1	0
1	0	0	0	1	0	0	0	1			7.09008	5.45532		1.38629	7.01212	8.64189	12.2254	12.9634	11.0021	13.095	0	0	2	1	0	3	1	1	1	0	1	0
1	0	0	1	0	0	0	0	1		6.29157		6.33328	6.31173	1.38629	7.40367	7.3601	12.2338	9.90773	3.91202	9.91021	7.82405	1	1	2	0	1	2	1	1	0	1	0
1	0	0	0	1	0	0	0	1	7.90655		2.30259	4.74493	5.37064	1.38629	7.99261	8.09803	12.8574	9.21034	7.17778	9.33344	7.37776	0	1	2	0	0	2	2	0	0	0	0
1	0	0	0	0	0	0	0	0		8.1522		6.02345	5.70378	1.38629	8.28299	8.3542	13.3436	8.31874	6.67203	8.49495	0	0	1	1	0	1	3	2	0	0	0	1
1	1	0	1	0	0	0	0	0	8.71095			4.67283		1.38629	8.58672	8.70351	13.5092	10.779	5.52146	10.7842	10.2219	0	1	0	0	0	3	1	0	0	0	1
1	0	0	0	1	1	1	0	1	8.54889		6.15698	5.96101	6.76504	8.1898	8.71735	9.05017	13.5021	11.8071	9.45399	11.8979	10.5321	0	1	1	0	3	2	1	0	0	0	0
1	0	0	0	1	1	1	1	1		5.77144		7.08924	6.4677	1.38629	7.66856	8.24381	12.2669	11.698	6.90776	11.7063	0	0	2	2	0	1	1	1	1	0	1	0
1	0	0	0	1	1	1	0	1			7.49554	4.68213	5.68698	1.38629	7.65302	7.8648	12.7174	11.0627	8.00637	11.1087	9.21034	0	0	2	0	3	1	1	0	0	1	0
1	1	1	1	0	0	0	0	0	8.1409			3.09104		1.09861	8.04879	8.2718	12.7101	6.21461	0	6.21461	8.26049	0	1	1	2	0	0	1	1	0	0	0
1	0	0	0	0	0	0	0	1		8.34284		1.09861	2.48491	4.21951	8.33811	8.05706	12.608	8.76405	9.02401	9.5956	0	0	1	1	2	1	1	2	0	0	1	1
1	0	0	0	1	1	1	1	1				6.58617	6.44254	7.7424	7.19218	8.16166	12.2169	9.61581	5.01064	9.62576	0	0	0	1	0	3	1	1	1	0	1	0
1	0	0	0	1	0	0	0	1		7.29097		6.09582	6.39693	1.60944	7.79441	7.46164	12.0191	10.1453	6.06379	10.162	7.17012	0	0	2	0	1	1	2	1	0	1	0
1	0	0	0	0	0	0	0	0	8.6085			3.13549		1.60944	8.50694	8.46884	13.7646	10.2751	7.94378	10.3678	8.82468	0	1	0	0	0	3	1	0	0	0	1
1	0	0	0	0	0	0	0	0	7.88307			1.09861		1.09861	7.79441	7.44775	12.3436	7.31322	7.86327	8.31874	0	1	0	1	1	0	0	1	0	0	0	0
1	0	0	0	1	0	0	0	1	6.47389	3.2581	4.38203	5.03695	6.57368	1.38629	7.28015	7.36771	11.8974	8.85367	5.29832	8.88184	0	0	2	2	0	3	2	2	0	1	1	0
1	0	0	0	0	0	0	0	0	8.84477			1.09861		5.04343	8.76982	8.754	13.7915	9.61581	8.15479	9.82444	7.6009	0	1	1	0	0	3	1	0	0	0	1
1	0	0	0	0	0	0	0	1	9.76285		5.99146	6.18826		1.38629	9.6418	9.64108	14.5322	11.0821	10.8737	11.6765	0	0	1	0	0	0	3	1	0	0	0	1
1	0	0	0	0	0	0	0	1	8.16622	7.82405	5.39363	5.32301	6.7334	1.38629	8.80762	8.45105	14.1616	10.1943	8.96188	10.4502	0	0	1	1	0	1	2	2	0	0	0	0
1	0	0	0	1	1	0	0	0	7.69621			0.693147	5.73334	6.72503	7.76599	8.09071	12.9482	8.51719	7.74066	8.89563	0	0	1	1	2	3	2	2	0	0	0	1
1	1	1	1	0	0	0	0	1	8.25323	6.42811		4.14313		1.60944	8.35937	8.34569	13.546	7.43838	0	7.43838	7.82405	0	1	1	0	0	3	1	0	0	0	0
1	0	0	0	0	0	0	0	0	8.30647			3.4012		2.99573	8.15823	8.07962	12.9999	8.77956	9.51044	9.90349	0	0	0	0	1	0	0	1	0	0	0	0
1	0	0	0	0	0	0	0	1		4.17439	4.2485	4.92725	7.86634	1.38629	7.96548	7.24708	12.1909	8.0229	8.23483	8.82761	0	0	0	1	0	3	1	1	0	0	1	0
1	0	0	0	0	0	0	0	1	7.49554			6.68835	5.73657	1.38629	7.94414	8.08333	12.6365	9.39266	6.94698	9.47578	7.49554	0	1	0	0	0	3	1	0	0	0	1
1	0	0	0	0	0	0	0	1	8.13915		3.2581	6.22456		1.38629	8.2239	8.03008	12.6309	8.85367	8.01235	9.21214	6.29157	0	1	1	0	3	2	2	0	1	1	0
1	0	0	0	0	0	0	0	1	8.23483		6.08677	5.59099			8.40156	8.34854	13.2073	10.0858	9.23844	10.4425	0	0	1	0	0	0	3	1	0	0	0	1
1	0	0	0	0	0	0	0	0	7.9248			4.8828	4.09434	1.38629	7.90286	8.42244	13.5438	9.04782	7.48043	9.23727	0	0	1	2	0	0	3	1	1	0	0	1
1	0	0	0	0	0	0	0	1	7.18917	6.68461	7.37776	3.49651	6.14419	1.38629	8.2718	8.08333	12.8619	11.3362	10.4739	11.6884	0	0	2	2	0	3	2	2	0	0	1	0
1	0	0	0	0	0	0	0	1	9.01773		3.2581	6.80572		1.38629	8.94911	9.09695	13.8828	9.82553	8.67931	10.1015	0	0	1	0	0	0	2	1	0	0	0	1
1	0	0	0	0	0	0	0	1	7.36265			4.68213	4.58497	1.38629	7.41578	7.43367	12.4452	6.36303	4.60517	6.52209	0	0	1	1	0	0	1	1	1	0	0	0
1	0	0	0	0	0	0	0	1		6.64639	5.19296	6.40026	6.65801	1.60944	7.75251	7.35244	11.8492	8.36637	9.41735	9.71716	0	0	0	2	0	1	3	1	1	0	1	0
1	1	0	1	1	1	0	0	0	6.39693			4.68213		1.38629	6.17379	7.41216	12.764	9.21034	5.64191	9.23815	8.44977	0	1	1	0	1	2	2	0	0	0	1
1	0	0	0	0	0	0	0	0	8.53895			4.65396		2.07944	8.42661	8.42771	13.6593	9.51044	6.45677	9.55655	7.65917	0	1	1	0	0	2	1	0	0	0	1
1	0	0	0	1	0	0	0	1		4.20469	6.42325	6.54103	5.48894	1.38629	7.35883	7.83201	12.743	10.8057	7.96276	10.8623	0	1	0	1	2	3	1	1	1	0	1	0
1	0	0	1	0	0	0	0	0	7.76132	8.9872		5.40717	7.22984	1.38629	9.36828	8.86672	13.6347	10.2887	6.21461	10.3056	8.69951	0	1	1	0	1	3	2	0	0	0	1
1	0	0	0	1	0	0	0	1			5.70378	7.12769	6.00389	6.31716	7.5385	8.21175	12.4452	10.5966	9.62905	10.9187	0	0	0	0	0	3	1	1	0	0	1	0
1	0	0	0	1	1	0	0	1	8.40066			5.03044	3.4012	6.00141	8.34355	8.47637	13.8731	9.4727	6.90776	9.54681	8.00637	0	1	1	0	0	2	1	0	0	0	1
1	0	0	1	0	0	0	0	1		6.79459		4.54329	7.75448	2.63906	8.10416	7.90101	12.8708	10.2657	6.70196	10.2936	8.41183	0	0	2	0	1	2	1	1	0	1	0
1	0	0	0	0	0	0	0	1	9.27528		3.68888	5.31321	7.51316	1.60944	9.34365	9.44335	13.8263	11.0104	9.0336	11.1401	9.43348	0	1	1	0	0	3	1	0	0	1	0
1	0	0	0	0	0	0	0	1		7.08087	4.60517	4.14313	6.24804	1.38629	7.52736	7.39018	13.0642	10.0092	8.7323	10.2552	0	0	2	1	0	1	2	1	1	0	1	0
1	0	0	0	0	0	0	0	1		6.14847	4.41884	5.28827	6.86066	3.78419	7.43944	7.22984	12.275	7.9338	8.53307	8.97081	0	0	2	1	0	1	1	1	1	0	1	0
1	0	0	0	1	1	1	0	1	6.29157		3.52636	6.51915	6.66441	6.91175	7.61697	7.93595	12.3223	9.74097	7.6009	9.85219	0	0	2	2	0	3	2	1	0	0	1	0
1	1	0	1	0	0	0	0	0	7.67786			4.76217	5.97635	1.38629	7.88269	7.90544	12.6675	7.6009	3.4012	7.61579	7.17012	0	1	0	0	0	3	1	1	0	0	1
1	1	0	1	0	0	0	0	0	7.49554			1.60944	6.34388	1.38629	7.74846	7.7476	12.656	8.6125	4.60517	8.63052	8.6125	1	1	1	2	0	2	1	0	0	0	1
1	0	0	0	0	0	0	0	1		3.21888	0.693147	1.09861	6.2519	1.38629	6.3081	6.22258	11.6444	7.69621	4.97673	7.76004	0	0	2	2	0	1	1	1	1	1	1	0
1	0	0	0	1	1	1	0	0	5.07517		7.62071	5.71373		1.09861	7.78614	7.88758	12.47	9.71112	10.43	10.827	8.51719	0	1	0	2	3	0	1	0	0	0	0
1	1	1	1	0	0	0	0	1	7.35244			6.18209	6.76157	3.78419	7.97522	8.04559	12.8483		0	0	5.8861	1	1	1	2	0	2	1	0	0	0	1
1	0	0	1	0	0	0	0	1	7.80098		6.90776	5.04986		1.38629	8.06054	7.9943	12.7328	11.2898	6.95655	11.3028	10.1266	1	0	1	2	3	1	2	1	0	1	0
1	0	0	0	0	0	0	0	1	7.20341		5.01064	7.70661		9.90369	8.10077	8.07215	12.753	10.5092	9.40837	10.7963	0	0	0	0	0	3	1	1	1	0	1	0
1	0	0	0	0	0	0	0	1	8.35326			5.31321		1.09861	8.2797	8.55333	13.4387	6.30992	7.51861	7.77989	6.21461	0	0	1	0	0	3	1	0	0	0	1
1	0	0	0	0	0	0	0	1	8.98807			4.76217		1.38629	8.86163	8.74449	13.5092	10.52	8.01036	10.5982	9.39266	0	1	0	0	0	3	1	0	0	0	1
1	1	1	1	0	0	0	0	0	7.35244			6.23832	5.70711	1.38629	7.86588	7.9697	12.6138	5.67675	0	5.67675	6.90776	1	1	2	0	3	1	3	0	1	0	0
1	0	0	0	0	0	0	0	1	7.08171			6.90073		1.09861	7.67183	7.5725	12.6832	5.29832	6.84588	7.03878	0	1	1	1	2	0	2	2	1	0	1	0
1	1	0	1	0	0	0	0	0	8.34996			4.72739	5.8693	1.38629	8.32893	8.99218	13.555		3.68888	3.68888	8.02943	0	0	0	0	0	3	2	0	0	0	1
1	1	0	1	0	0	0	0	1	7.8144			7.10085		1.38629	8.16309	8.2501	13.8416	9.39266	3.91202	9.39682	8.51719	0	1	1	0	0	3	1	0	0	0	1
1	0	0	0	1	1	0	0	1		6.67203		5.94803	5.56452	1.38629	7.2428	7.52186	12.1997	9.2873	5.48064	9.30928	0	0	0	1	0	1	1	1	1	0	1	0
1	0	0	0	0	0	0	0	1			5.89715	5.56834	6.91572	8.9877	7.33824	7.93164	13.2924	10.2036	9.61581	10.6454	0	0	1	1	0	0	1	1	0	0	1	0
1	0	0	0	1	0	0	0	1	7.98378			3.97029	5.76519	1.38629	8.02388	8.08703	13.1685	9.39266	6.06379	9.42787	0	0	1	0	0	1	3	2	0	0	0	1
1	1	0	0	1	1	1	1	1		4.17439	4.65396	5.9428	6.60259	1.09861	7.15524	7.25559	12.1369	9.83038	8.86855	10.1541	9.4727	0	0	2	0	1	1	1	0	1	1	0
1	0	0	0	0	0	0	0	0	6.19441	2.30259	8.01961	3.13549	7.09008	1.60944	8.44312	8.42244	13.2945	11.0021	11.1585	11.7765	6.21461	0	1	1	0	3	3	2	1	0	0	0
1	0	0	0	0	0	0	0	1		7.18235	3.61092	5.71373	6.83303	1.38629	7.77486	7.73193	13.6264	10.656	8.11283	10.7316	7.85941	0	0	1	0	1	2	1	0	0	1	0
1	0	0	0	1	0	0	0	1				1.09861	5.43372	7.17319	5.44674	7.15774	11.2614		5.66988	5.66988	0	0	2	1	0	3	1	1	1	0	1	0
1	0	0	1	0	0	0	0	1	8.90246			6.50578		5.89715	8.86206	8.8785	13.8665	10.4631	6.85646	10.4899	8.55987	0	1	0	0	0	3	1	0	0	0	1
1	1	0	1	1	1	1	0	1	4.47734			5.75257	5.51745	1.09861	6.12249	7.08003	11.8614	9.52734	7.24423	9.62443	9.21034	0	2	1	2	1	0	2	1	0	1	0
1	0	0	0	0	0	0	0	1	8.8701			4.5326		3.98898	8.79437	8.95105	13.8195	9.4727	8.62227	9.82844	0	0	1	1	0	0	3	1	1	0	0	1
1	0	0	0	0	0	0	0	1	7.35244	7.49554	4.31749	4.75359	6.59578	1.38629	8.27155	8.21175	13.3155	10.3546	8.80237	10.5467	7.09008	0	0	1	0	1	2	2	0	0	1	0
1	0	0	0	0	0	0	0	1		7.10824	6.76849	4.29046	6.31173	6.22258	7.89357	8.70748	12.927	10.9196	6.55108	10.9322	0	0	0	1	0	1	2	1	0	0	1	0
1	1	0	0	0	0	0	0	1	8.93945			6.07074		1.38629	8.83696	8.86503	13.693	10.2716	8.30152	10.4021	9.66777	0	1	0	0	0	3	1	0	0	0	1
1	1	0	1	1	0	0	0	1				6.01372	6.53814	1.38629	7.33093	7.33694	11.7588	5.70378	3.4012	5.79909	6.90776	1	0	2	2	3	1	3	0	0	1	1
1	0	0	0	1	0	0	0	1	6.78897	3.7612	5.63479	4.5326	5.87212	1.38629	7.3994	7.41216	12.1461	9.23014	9.12587	9.87251	0	0	2	1	0	3	1	1	1	0	1	0
1	0	0	0	1	1	0	0	0	5.28827			5.31321		6.06379	5.82127	7.0282	12.2505	8.51719	7.59488	8.85195	0	1	1	1	2	3	0	2	0	0	0	0
1	1	1	1	0	0	0	0	0	5.19296	6.45363	2.19722	7.82525	6.19848	6.49678	8.14874	8.65452	12.3299	9.11493	0	9.11493	9.03599	0	2	1	2	1	0	2	1	0	1	0
1	0	0	1	0	0	0	0	0	8.61794			4.5326		1.38629	8.50249	8.25635	13.9929	10.2853	7.64969	10.3546	9.39532	0	0	0	0	0	3	1	0	0	0	1
1	0	0	0	0	0	0	0	1				5.84932	5.98394	1.38629	6.60069	6.49224	11.3259	7.31322	6.90776	7.82405	0	0	2	2	0	3	1	1	1	0	1	0
1	0	1	0	0	0	0	0	1			1.09861	3.55535	6.77878	1.09861	6.98398	6.98472	11.8736	8.24276	0	8.24276	0	0	0	1	0	3	1	3	1	0	1	0
1	0	0	0	0	0	0	0	1	8.82276			2.56495	7.13409	4.64439	8.91166	8.78386	13.6409	9.90349	7.97934	10.0398	8.69951	0	1	1	0	0	2	1	0	0	0	0
1	0	0	0	0	0	0	0	1	6.62007	8.80747	2.48491	4.5326	5.48064	5.45532	8.85524	9.60292	13.1685	10.6502	8.07403	10.7235	8.69951	1	1	2	2	0	1	1	0	0	0	0
1	0	0	0	1	0	0	0	1				5.20401	5.26786	1.09861	5.92959	7.52186	11.9206	8.6125	6.90776	8.77956	0	0	0	1	0	3	1	1	1	0	1	0
1	1	0	0	0	0	0	0	0		9.10498		4.29046		1.38629	9.0275	9.03599	14.2504	7.6009	9.34967	9.51007	9.21034	0	1	0	0	1	3	1	0	0	0	1
1	0	0	0	0	0	0	0	1	8.06966		4.09434	5.86647	6.32077	1.38629	8.26591	7.78322	12.9058	9.90349	8.51919	10.127	0	0	0	0	0	3	2	1	0	0	1	0
1	0	0	0	0	0	0	0	0			5.70378	0.693147		1.09861	5.5835	6.81564	11.5152	8.51719	9.95228	10.1659	0	1	2	2	2	3	0	1	1	0	1	0
1	0	0	0	0	0	0	0	0	8.78309			4.82831	6.65028	7.44073	8.75479	8.67931	13.6409	10.4103	9.05952	10.6407	8.93879	0	0	0	0	0	2	1	0	0	0	1
1	1	0	1	0	0	0	0	0	8.41094			2.56495	7.07496	5.95064	8.57225	8.75021	13.7719	10.0432	6.98472	10.0891	9.7794	0	1	1	0	0	3	1	0	0	0	1
1	1	1	1	0	0	0	0	1	7.41457			6.20051	5.98645	1.38629	7.81076	7.52833	12.1461	9.39266	0	9.39266	9.01189	0	0	1	0	0	1	1	1	0	1	0
1	0	0	1	0	0	0	0	1	7.67415	7.69621		5.76519		1.38629	8.4125	8.45105	12.9802	9.70504	6.10925	9.73211	8.29405	0	1	1	0	1	2	1	0	0	0	0
1	0	0	0	1	1	1	1	1			4.74493	7.41337	6.25383	1.38629	7.72709	8.19533	12.0086	10.1266	8.51719	10.309	0	1	2	1	0	3	1	1	1	0	1	0
1	1	0	1	0	0	0	0	1	8.63302			6.41837	4.34381	1.38629	8.60153	8.91624	13.7481	10.4133	7.84698	10.4873	10.1467	0	1	0	0	0	3	1	0	0	0	1
1	1	0	0	0	0	0	0	0	9.02473		7.09008	4.29046	6.44254	1.38629	9.15641	8.94637	13.8331	10.4631	8.56217	10.6024	9.89747	0	0	0	0	0	3	1	0	0	0	1
1	1	0	1	0	0	0	0	1	7.85554	6.35437		5.15329		1.09861	8.09889	7.97797	12.9802	5.01064	4.60517	5.52146	7.90101	1	1	1	2	1	2	2	0	0	0	0
1	0	0	0	0	0	0	0	1	7.22984		2.99573	5.31321	6.02828	5.64897	7.53583	7.9943	12.7874	9.30565	7.82405	9.51044	0	0	1	1	0	1	1	1	0	0	0	0
1	1	0	1	0	0	0	0	0	8.47178			4.96284	4.78749	1.09861	8.43055	8.2343	13.7481	10.5493	7.81601	10.6123	9.77565	0	0	0	0	0	2	1	0	0	0	0
1	0	0	0	0	0	0	0	1	8.21094			4.63473	6.17794	1.38629	8.34427	8.20193	13.3896	6.90776	6.21461	7.31322	0	0	0	2	0	3	3	2	0	0	1	1
1	0	0	0	1	0	0	0	1		6.90975	5.19296	5.63835	5.14749	3.49651	7.38461	7.41216	12.5299	10.9436	9.51635	11.1587	0	0	2	1	0	1	1	1	1	0	1	0
1	0	0	1	0	0	0	0	1		6.94794		6.03787	6.59851	1.38629	7.57763	7.67786	12.6587	10.548	5.29832	10.5532	7.82485	0	2	1	0	1	1	2	0	0	1	0
1	0	0	0	0	0	0	0	0	8.2845	7.88231	5.66296	4.2485		4.68213	8.74226	8.51559	13.7646	9.46885	10.7213	10.9727	9.8947	1	0	1	0	0	1	1	0	0	0	0
1	0	0	0	0	0	0	0	1	7.48493	3.61092		4.82831		1.09861	7.54761	7.21229	11.9206	8.00637	6.90776	8.29405	0	0	1	1	1	0	0	2	1	0	0	0
1	0	0	0	0	0	0	0	1	8.31728			7.22402	5.57595	4.8752	8.58858	8.67317	13.3155	10.353	8.85367	10.5545	8.85367	0	0	0	0	0	3	1	0	0	0	1
1	0	0	0	1	1	1	0	1	5.19296	2.30259		6.56386	6.40357	1.38629	7.31122	7.45472	11.8114	8.9872	5.19296	9.00945	0	0	0	2	0	2	1	1	0	0	1	0
1	1	0	1	0	0	0	0	1	5.70378			5.3799	7.22984	1.79176	7.81803	7.75791	12.753	6.21461	4.49981	6.38012	7.34601	1	1	1	2	3	2	3	0	0	1	0
1	0	0	0	1	1	1	1	1	6.06843		7.84893	5.71373	6.29895	7.56216	8.15191	8.84275	13.2105	10.8402	8.37332	10.9216	7.6009	0	0	1	0	3	2	2	0	0	1	0
1	0	0	0	0	0	0	0	1	7.41337	8.30647		3.68888	6.17379	1.60944	8.69951	8.46632	12.9437	10.2751	8.92266	10.5051	0	0	2	0	0	3	2	1	0	0	1	0
1	0	0	0	1	1	1	0	1		5.80814	1.09861	5.78383	6.04263	1.38629	6.98546	7.08003	11.5819	7.96207	6.39859	8.1522	0	0	2	2	0	1	1	1	1	0	1	0
1	0	0	0	0	0	0	0	1	7.59337			2.07944	6.12687	5.03044	7.75491	7.82724	12.83	9.21034	5.14749	9.22739	5.70378	1	1	1	2	0	3	1	0	0	1	1
1	0	0	0	0	0	0	0	1	7.55747		5.56068	6.11589		1.38629	7.8648	7.85088	12.8346	9.92818	9.90997	10.6123	0	0	2	2	0	3	1	1	0	0	1	0
1	1	0	0	0	0	0	0	1	6.09582	6.68461		3.49651		7.31522	7.03262	7.97797	13.0457	6.21461	5.94017	6.77992	7.39817	0	1	2	0	1	3	2	0	0	0	1
1	0	0	0	1	1	0	0	1	6.20658	8.35632	4.26268	5.49306	5.88888	1.60944	8.48962	8.9049	14.1749	11.5363	8.34046	11.5765	7.85127	0	2	2	0	1	3	2	0	0	1	0
1	0	0	0	1	1	0	0	1		6.68085	4.45435	6.45205	6.02345	1.38629	7.55966	7.78821	12.3068	10.7875	8.25453	10.864	0	0	0	2	0	1	1	1	1	0	1	0
1	0	0	1	0	0	0	0	1	8.30795			5.83773	6.40026	1.60944	8.49064	8.90978	13.4001	9.61581	5.29832	9.62905	8.51679	0	1	0	0	0	3	2	1	0	1	1
1	0	0	0	1	0	0	0	1		7.61481	4.82028	5.59471	5.93489	1.38629	7.90212	7.79317	13.8941	10.3189	8.28274	10.4416	0	0	2	1	0	1	1	2	0	0	1	0
1	0	0	0	1	1	0	0	1	4.90527	6.63332	5.34711	4.96284	5.94017	8.91798	6.94698	9.63404	13.3843	10.4637	9.78684	10.8746	9.24956	0	1	1	0	1	3	2	0	0	0	0
1	0	0	1	0	0	0	0	1		2.99573	4.78749	7.26403	6.00635	1.38629	7.5251	7.58477	12.4452	9.74097	5.29832	9.75266	7.6009	0	2	1	0	3	1	2	0	0	1	0
1	0	0	0	1	0	0	0	1	5.8861		6.96602	7.25347		1.38629	7.79359	7.92299	12.6195	10.9187	8.22684	10.9843	7.31322	1	0	0	0	2	1	2	1	0	1	0
1	0	0	0	1	1	1	0	1				4.72739	7.19293	6.33505	7.27281	7.22984	11.7588	7.82405	6.57925	8.07714	0	0	2	2	0	3	1	1	0	0	1	0
1	0	0	0	1	1	0	0	1		4.84419	1.94591	7.23201	6.11589	1.09861	7.5809	7.6382	12.0086	9.94655	7.79152	10.0562	0	1	2	2	0	1	0	1	1	0	1	0
1	0	0	0	0	0	0	0	1	8.69165			2.89037		2.19722	8.53129	8.58747	13.5968	10.2577	9.26027	10.5716	7.6009	0	1	0	0	0	2	1	0	0	0	1
1	1	0	0	0	0	0	0	1	9.00602			7.19519	5.6058	1.38629	9.09571	9.0011	13.7028	9.30565	7.33629	9.43628	8.66561	0	1	1	0	0	3	1	0	0	0	1
1	0	0	0	0	0	0	0	0	7.36518			5.80814	6.80683	1.38629	7.97934	8.11253	12.9395	6.55108	3.4012	6.59304	0	1	1	1	2	0	2	3	1	0	0	1
1	0	0	0	1	0	0	0	1	7.2724			5.88888		5.53733	7.49543	8.04559	12.9143		7.69211	7.69211	0	1	1	1	2	0	1	1	0	0	0	0
1	0	0	0	0	0	0	0	1		8.41848		1.09861		1.38629	8.32191	8.59193	13.5324	10.0648	7.6256	10.1484	8.51719	0	1	1	0	1	3	2	0	0	0	1
1	0	0	0	0	0	0	0	1		7.43897		4.89035	5.42935	1.38629	7.45356	7.97797	12.9015	11.0571	7.34601	11.0813	0	0	0	1	0	1	2	2	0	0	1	0
1	1	0	0	0	0	0	0	1				4.14313	6.07304	7.6024	6.02345	6.92756	11.8242	9.21034	7.43838	9.36734	8.94898	0	0	1	2	3	0	2	1	0	1	0
1	0	0	0	0	0	0	0	0	8.23536			3.29584		1.09861	8.12888	8.12326	12.6965	6.21461	6.21461	6.90776	0	0	0	0	1	0	0	1	0	0	0	0
1	0	0	0	0	0	0	0	1	8.2802	5.24702		3.49651	4.2485	1.60944	8.30548	8.51559	13.4387	8.85367	6.17379	8.91999	0	0	1	1	0	0	3	2	0	0	0	0
1	0	0	1	0	0	0	0	1	8.6945			5.03044	5.29832	1.60944	8.54617	8.72907	14.0587	10.2563	6.85118	10.2889	8.85367	0	1	0	0	0	3	1	0	0	0	0
1	0	0	0	0	0	0	0	0	8.18869		6.49224	5.72031	5.68698	5.71703	8.37655	8.58747	13.9052	10.0078	8.61975	10.2306	9.15905	0	0	0	0	0	3	1	0	0	0	1
1	0	0	0	0	0	0	0	0	8.39118			7.23993	6.10032	1.60944	8.68067	8.603	13.4412	10.1266	8.05516	10.2453	8.6125	0	1	1	0	0	3	1	0	0	0	1
1	0	0	0	0	0	0	0	1	8.56255		5.54908	6.50429		6.00141	8.62281	8.49617	13.5772	10.4773	9.22818	10.7294	0	0	1	0	0	0	2	1	0	0	0	0
1	1	0	1	0	0	0	0	1	8.68355			4.82831		7.24708	8.6063	8.63124	13.3184	10.2921	8.08703	10.3967	9.79813	0	1	1	0	0	3	1	0	0	0	1
1	0	0	0	0	0	0	0	0	9.43556			3.97029	5.57595	1.38629	9.32572	9.32009	14.4785	10.5187	9.69523	10.8826	0	0	0	0	0	0	3	1	0	0	0	1
1	0	0	0	0	0	0	0	1	7.95507			5.7462		1.09861	7.96797	7.90986	12.8018	6.21461	6.21461	6.90776	0	0	1	0	2	0	1	1	0	0	1	0
1	0	0	0	0	0	0	0	0	8.89467			5.77765	6.64118	1.38629	9.01067	8.62909	13.7665	9.39266	8.19671	9.65688	0	0	1	1	0	0	3	1	0	0	0	1
1	0	0	0	1	1	1	1	1		6.81235	5.48064	5.90808	7.26403	7.31588	7.93773	8.09803	13.7105	8.49699	8.96827	9.45329	0	0	0	1	0	3	2	2	0	0	1	0
1	0	0	1	0	0	0	0	1		8.21609		5.49306		5.09987	8.2169	8.182	13.0568	9.49552	5.79909	9.52003	8.05198	0	1	1	2	1	2	2	0	0	1	1
1	1	0	0	0	0	0	0	1	8.18813			4.00733		5.31321	8.15277	7.96555	12.4786	6.90776	6.61204	7.46394	7.66106	0	0	0	1	0	0	1	1	0	0	0
1	0	0	0	0	0	0	0	0	8.18144			5.20949		5.30827	8.13769	8.18869	13.1717	9.90349	8.44849	10.1133	9.04782	0	0	0	1	0	1	1	0	0	0	0
1	0	0	0	0	0	0	0	0	8.73134	6.55108		4.14313		1.38629	8.71292	8.78569	13.8382	11.1634	9.23718	11.2994	10.1659	0	1	0	0	0	3	1	0	0	0	1
1	1	0	1	0	0	0	0	1	9.12129			4.63473		1.38629	9.02148	8.92585	13.8195	10.7307	7.28619	10.7621	10.309	0	1	0	0	0	3	1	0	0	0	1
1	0	0	0	0	0	0	0	1	8.54578			1.09861	4.27667	1.38629	8.37931	9.05298	13.2895	10.2036	8.04879	10.3133	0	0	0	0	0	0	3	1	0	0	0	1
1	0	0	0	1	1	0	0	1	6.72383	4.95583		4.84419	6.61204	8.41272	7.50053	8.16849	13.0895	9.90349	7.6009	9.9988	0	0	1	1	0	3	1	1	0	0	0	0
1	0	0	0	1	0	0	0	1		6.1203	0	6.32257	6.06379	1.38629	7.27365	7.46851	11.8736	9.08591	5.7462	9.12074	0	0	2	2	0	1	1	1	1	0	1	0
1	0	0	0	0	0	0	0	1	8.02617			3.49651		1.60944	8.01968	7.82724	13.3923	8.9872	6.21461	9.04782	7.82405	0	1	0	0	0	2	1	0	0	0	0
1	0	0	0	1	1	1	1	1				6.40192	5.57595	1.09861	6.75949	6.99577	11.6594	8.69951	6.90776	8.85367	0	1	2	1	2	3	0	2	1	0	1	0
1	0	0	0	1	1	1	0	1			5.8861	6.24028	5.68358	1.38629	7.04141	7.66106	12.472	9.95228	9.92133	10.6301	0	0	2	0	0	3	1	1	1	0	1	0
1	0	0	1	0	0	0	0	1		7.37776		6.84162	6.06843	1.38629	7.92877	7.90101	12.7017	10.1659	5.01064	10.1716	8.00637	0	1	2	0	1	1	2	0	0	0	0
1	0	0	0	0	0	0	0	1				6.62407	7.63579	8.07215	7.94165	8.73488	12.3674	9.90349	7.78322	10.0168	0	0	2	1	0	3	2	1	1	1	1	0
1	0	0	0	0	0	0	0	1			4.65396	0.693147	8.04559	1.38629	8.02191	7.71065	12.5607	10.8198	8.89563	10.9561	0	0	0	1	0	3	1	1	0	0	1	0
1	0	0	1	0	0	0	0	1	7.22984			1.79176	5.8522	1.38629	7.40343	7.32909	12.3892	9.10498	3.21888	9.10775	7.6009	0	1	1	0	3	1	1	1	0	0	0
1	0	0	0	0	0	0	0	1	8.39954	8.76061		1.09861	6.61204	1.60944	9.26502	9.51311	14.3544	10.2921	8.67642	10.4734	9.23893	0	1	1	0	1	3	2	0	0	0	1
1	0	0	0	0	0	0	0	1			4.7362	7.03262	6.40688	1.38629	7.49832	7.52833	12.2669	9.26861	8.71604	9.72316	7.6009	0	0	2	0	3	1	1	1	0	1	0
1	0	0	0	1	0	0	0	1				6.84907	5.96101	1.38629	7.19278	7.10988	12.1182		5.29832	5.29832	0	0	2	1	0	3	1	1	0	0	1	0
1	0	0	0	0	0	0	0	1	8.73101			4.59512		1.38629	8.67368	8.21175	12.9494	8.85367	8.34284	9.32367	0	0	1	1	0	0	1	1	0	0	0	0
1	0	0	0	0	0	0	0	1	8.01961	5.21494		6.91075	2.89037	1.38629	8.31312	8.3542	13.4926	9.92818	4.78749	9.93402	0	0	1	1	0	1	3	2	0	0	0	1
1	0	0	0	0	0	0	0	1	8.34284			5.01064	2.83321	3.4012	8.31459	8.59193	13.379	9.39266	6.54391	9.44896	6.62007	0	1	1	0	0	3	1	0	0	0	1
1	0	0	0	0	0	0	0	1	9.24667	9.10498	8.30573	6.73934	7.43367	4.85203	10.0942	9.57997	14.5048	11.925	10.3189	12.1079	11.0588	0	0	0	0	0	3	1	0	0	1	1
1	0	0	0	0	0	0	0	1			6.55108	6.97541	5.52943	1.38629	7.58782	7.6029	12.472	10.2751	8.29405	10.4043	0	0	0	1	0	3	1	1	0	0	1	0
1	0	0	0	0	0	0	0	0	8.34284	7.49832		3.13549		3.52636	8.60813	8.603	13.3763	8.82468	7.35244	9.03121	0	0	0	0	0	0	3	2	0	0	0	1
1	0	0	0	1	1	1	0	1	8.13388			6.58341		1.38629	8.25401	8.76343	13.0751	9.61581	7.84306	9.7727	8.29405	1	1	0	2	0	1	1	0	0	0	0
1	0	0	1	0	0	0	0	1	7.95718			5.31321	5.92426	1.38629	8.04975	7.66106	13.9209	10.2036	6.39693	10.2256	9.16534	1	0	2	2	3	2	1	0	0	1	0
1	0	0	0	1	1	1	0	1				7.22475	4.93447	1.09861	7.28893	7.40489	12.0086	10.6713	4.38203	10.6731	5.29832	1	0	1	2	3	0	1	1	0	1	0
1	0	0	0	1	1	0	0	0	8.92785			6.68835	5.59842	8.82468	8.96903	9.27837	13.7444	8.16052	8.3848	8.97208	4.60517	0	1	1	0	0	3	1	0	0	0	1
1	0	0	0	0	0	0	0	0	8.46653	0.693147		4.99043	5.57595	4.91998	8.44441	8.52991	13.3816	7.22257	7.54961	8.09255	0	0	0	0	0	0	2	1	0	0	0	1
1	0	1	0	0	0	0	0	1	7.66669				5.48894		7.70075	7.97797	13.3601	8.18869	0	8.18869	0	1	0	2	2	3	3	1	0	0	1	1
1	0	0	0	1	1	1	1	1			7.51969	6.50728	5.29832	2.56495	7.39142	8.68542	13.1881	11.7906	9.53532	11.8903	6.68461	0	2	1	0	3	1	2	0	0	1	0
1	0	0	0	0	0	0	0	0	8.01136			4.07754	4.31749	1.38629	7.97556	7.78821	13.3268	9.90499	6.42972	9.93547	7.49554	0	1	1	0	0	1	1	0	0	0	0
1	0	0	1	0	0	0	0	1	6.67203		7.09008	4.84419		1.38629	7.47817	7.85088	12.5964	10.7407	7.17012	10.7685	8.85367	0	1	1	0	3	1	1	0	0	0	0
1	0	0	0	1	0	0	0	0	7.86711		2.99573	2.89037		8.48735	7.75105	8.21825	12.9312	9.4727	7.98617	9.67659	0	0	1	0	1	0	0	1	0	0	0	0
1	0	0	0	0	0	0	0	1	8.56827			2.56495		1.38629	8.53876	8.49617	13.3184		7.80466	7.80466	0	0	1	0	0	0	3	1	0	0	1	1
1	0	0	0	0	0	0	0	0	8.51379	5.5835	1.60944	3.52636		4.15888	8.43728	8.55101	13.4697	11.1476	5.29832	11.1505	0	0	1	1	0	0	2	1	0	0	0	1
1	1	0	1	1	0	0	0	1	8.60886	7.14992		1.09861		5.71703	8.76733	8.80567	13.379	8.66906	4.2485	8.68101	8.41183	0	1	1	0	3	3	1	0	0	0	1
1	0	0	1	0	0	0	0	1	5.48064		7.49554	7.14124		1.38629	7.95823	8.0684	12.8884	11.1563	6.90776	11.1704	9.21034	0	2	0	0	3	2	2	0	0	1	0
1	0	0	1	0	0	0	0	1	7.39203		8.12622	6.87005	8.12326	1.09861	9.06601	8.61178	13.737	12.0317	8.73729	12.0681	11.0268	0	0	0	0	0	1	1	0	0	1	0
1	0	0	0	0	0	0	0	1	7.91242			1.09861	7.09008	1.38629	8.23917	8.05706	12.8018	8.6125	6.68461	8.74831	0	0	0	0	1	3	2	1	0	0	0	0
1	1	0	1	0	0	0	0	0	6.7334	8.29405		0.693147	3.73767	1.38629	8.47136	8.04943	13.3212	10.0858	7.09008	10.1346	9.55733	0	1	1	0	1	3	2	0	0	0	1
1	0	1	0	0	0	0	0	0				6.71538	5.26786	1.09861	6.92658	6.86693	11.6609	8.77184	4.60517	8.78722	0	1	0	1	0	3	0	1	0	0	1	0
1	0	0	1	1	0	0	0	0		8.30524	0.693147	4.72739	3.78419	6.29895	8.26049	8.32845	13.1451	9.65014	6.39693	9.68806	8.13153	0	1	0	0	1	1	1	0	0	0	0
1	0	0	0	0	0	0	0	1				6.65028		1.09861	6.64717	6.64379	11.6888	8.00637	2.30259	8.0097	0	1	1	2	2	3	0	1	1	0	0	0
1	1	0	1	1	0	0	0	1	7.65539			6.62936	5.06259	1.38629	7.99894	8.24065	13.0115	4.60517	4.5326	5.26269	6.24998	0	1	1	0	3	2	2	0	0	0	1
1	0	0	1	0	0	0	0	1		5.15906		7.02376	6.44731	1.38629	7.52683	7.53476	12.3964	9.81192	5.43808	9.82444	8.51719	0	2	1	0	1	2	2	0	0	1	0
1	0	0	0	0	0	0	0	1	8.00803	6.33859	2.56495	6.23637	6.91672	5.35659	8.53935	8.51077	13.338	10.2933	6.74524	10.3217	5.94017	0	0	1	0	0	3	1	0	1	1	1
1	0	0	0	1	0	0	0	1			4.86753	6.32436	5.77765	1.09861	6.85118	6.92756	11.5979	8.49699	8.87906	9.39931	0	1	1	1	1	3	0	2	0	0	0	0
1	0	0	0	0	0	0	0	0	9.07852		4.38203	3.68888		1.38629	8.91852	8.85309	13.6201	11.0071	8.90978	11.1229	9.61581	0	1	1	0	0	3	1	0	0	0	1
1	0	0	0	0	0	0	0	1	5.01064	7.27031		1.09861	6.53669	1.09861	7.38275	9.37755	12.7328	10.8273	7.43662	10.8605	8.04302	1	1	2	0	1	1	2	0	0	0	0
1	0	0	0	0	0	0	0	0	8.98494			4.89035	5.57595	1.38629	8.91985	8.73874	13.6471	10.4341	8.54985	10.5756	8.78569	0	1	0	0	0	3	1	0	0	0	1
1	0	0	0	0	0	0	0	0	9.45485			6.24998		3.78419	9.28767	9.20754	14.5203	10.0653	10.1726	10.8136	9.20964	0	1	0	0	0	3	1	0	0	0	1
1	0	1	1	0	0	0	0	1	6.17379	7.88571		5.99894	5.73657	1.38629	8.20522	8.32555	14.3872	11.273	0	11.273	8.29405	0	1	1	0	1	1	1	0	0	0	0
1	1	0	1	0	0	0	0	1	8.74433		6.39693	1.09861		1.38629	8.7216	8.46632	13.9783	11.7361	6.19441	11.74	11.5025	0	1	0	0	0	1	1	1	0	0	0
1	1	1	1	0	0	0	0	1	7.66388			7.24637	6.45205	5.03695	8.30573	8.40648	13.6491	9.04782	0	9.04782	8.72778	1	1	1	2	0	3	2	0	0	0	1
1	0	0	0	0	0	0	0	1		7.71557	5.70378	5.77765	6.38012	2.94444	8.01434	8.50593	13.5301	12.4399	9.39266	12.4863	0	0	0	1	0	1	1	1	0	0	1	0
1	0	0	0	0	0	0	0	1					6.55108	1.38629	6.51619	6.98472	12.2169	10.0858	4.60517	10.09	0	0	2	0	0	3	1	1	1	0	1	0
1	1	1	1	0	0	0	0	1				6.07074	7.43956	1.38629	7.93559	8.1197	13.0787	7.86327	0	7.86327	8.00637	0	1	2	2	3	2	3	0	0	0	1
1	0	0	1	0	0	0	0	1				7.45761	6.6174	1.38629	7.70391	7.52186	12.0294	10.669	4.60517	10.6713	8.9872	0	0	1	0	3	1	2	1	0	1	0
1	0	0	0	1	1	0	0	0	7.87853			5.45104	6.62804	6.16121	8.11761	8.52039	13.0154	8.86078	5.29832	8.88876	0	0	0	1	0	0	1	1	0	0	0	0
1	0	0	0	0	0	0	0	1		4.31749	6.55108	5.20949	5.99146	1.38629	7.20489	7.19444	12.0498	9.79813	9.24956	10.2541	0	0	2	1	0	3	1	1	1	0	1	0
1	0	0	0	0	0	0	0	0	7.99497		3.4012	2.56495		1.09861	7.90875	7.75276	12.6751	9.21034	9.20573	9.90119	0	1	0	0	1	0	0	1	0	0	0	0
1	0	0	0	0	0	0	0	0	7.09008	8.182	5.19296				8.4502	8.27487	13.1417	9.64859	8.55603	9.93779	8.16052	0	1	1	0	1	3	2	0	0	0	1
1	0	0	1	0	0	0	0	1	7.52833	1.09861		3.66356	6.82655	1.38629	7.94236	7.92732	12.9841	8.00637	2.30259	8.0097	6.57925	0	1	2	0	2	3	3	1	0	0	1
1	0	0	0	1	1	0	0	0	8.31385	8.47637	6.17379	1.09861		1.38629	9.05052	9.24648	14.0256	10.6459	9.42368	10.9041	5.29832	0	1	0	0	0	3	1	0	0	0	1
1	0	0	0	0	0	0	0	1			2.89037	6.71538	5.42935	7.82564	6.96508	7.93595	12.3892	9.29652	7.17012	9.40919	0	0	0	2	0	3	1	1	0	0	1	0
1	0	1	0	0	0	0	0	1				3.61092		1.09861	1.94591	6.71901	11.3865		5.70378	5.70378	0	0	1	0	1	3	0	2	1	0	0	0
1	0	0	1	0	0	0	0	1	6.68461	8.76717	0.693147	4.63473	5.57595	1.38629	8.84174	8.64611	13.3408	9.6343	5.71703	9.654	8.49699	0	1	0	0	1	3	2	0	0	0	1
1	0	0	1	0	0	0	0	1	8.65172	7.13887		3.68888	5.8861	8.00637	8.73101	9.57332	14.0228	11.5258	7.89952	11.5521	9.96176	0	0	1	0	1	2	1	0	0	1	0
1	1	0	0	0	0	0	0	0	7.8973			7.18007	5.85793	1.38629	8.3426	8.32264	13.4361	8.51719	7.47873	8.82026	8.45319	1	1	0	2	0	2	2	0	0	0	1
1	1	0	1	1	1	0	0	1	8.21933			6.72143	6.63857	1.60944	8.55372	8.65661	13.1315	8.10168	3.80666	8.11522	7.90101	0	1	1	2	0	3	1	1	0	1	1
1	0	0	0	0	0	0	0	1				4.29046	7.46164	1.38629	7.45669	7.44775	13.0115	9.30565	6.90776	9.39266	0	0	2	1	0	3	1	2	0	0	1	0
1	1	0	1	0	0	0	0	1	7.6324	8.16223		3.97029	4.92725	3.49651	8.5696	8.56713	12.7277	9.79328	7.55276	9.8944	9.61581	0	1	1	0	0	0	1	0	0	0	0
1	0	0	0	0	0	0	0	1	8.20248			5.31321	6.56244	1.38629	8.36567	8.49126	13.1945	8.00637	7.09008	8.34284	0	0	1	0	0	0	3	2	0	1	0	1
1	0	0	0	0	0	0	0	1	7.8462	6.4552	3.80666	1.09861	7.02997	1.38629	8.34617	8.45361	12.8066	10.9151	8.85367	11.0349	9.85219	0	1	1	0	0	2	1	0	0	1	0
1	0	0	0	0	0	0	0	1	8.0824			6.37673		1.38629	8.18116	8.23748	13.0154	9.39266	4.09434	9.39765	0	0	1	1	0	1	2	2	0	0	0	0
1	0	0	0	1	1	0	0	1		6.56948	5.29832	5.31321	4.92725	5.24175	7.02287	7.47534	12.1821	12.0107	8.83928	12.0518	0	0	2	2	0	1	1	1	1	0	1	0
1	0	0	0	0	0	0	0	1			6.39693	4.63473		1.09861	6.45488	6.52796	11.406	9.30565	10.1266	10.4913	0	1	1	0	2	3	0	2	1	0	0	0
1	0	0	0	1	1	0	0	1	3.21888	6.96224	4.97673	5.49306	6.65157	1.38629	7.68846	7.92732	12.8619	9.34958	8.69951	9.76961	0	0	2	2	0	1	1	2	0	0	1	0
1	0	0	0	1	0	0	0	1			4.15888	6.57925	5.48894	1.38629	6.79571	7.39756	12.1087	9.54681	8.46168	9.83788	5.01064	1	2	0	2	3	1	2	0	0	1	0
1	0	0	0	0	0	0	0	0	7.91206			4.00733	5.94017	1.38629	8.01863	7.94449	12.9362	7.74066	7.88231	8.50714	0	0	1	1	0	3	3	2	0	0	0	1
1	0	0	0	0	0	0	0	1	7.00851			6.49678	4.43082	1.09861	7.48426	7.51534	12.5046	6.21461	5.01064	6.47697	0	1	0	1	2	3	2	2	1	0	0	1
1	0	0	0	0	0	0	0	0	7.48717	8.69951		4.41884		3.89182	8.92851	8.69951	13.5369	10.8198	8.87501	10.9535	7.31322	0	1	0	0	3	3	1	0	0	0	1
1	0	0	1	0	0	0	0	1	8.66527			6.13123		6.93634	8.50815	9.18071	13.3353	10.3813	6.60665	10.404	9.08251	0	0	0	0	0	3	1	0	0	0	1
1	0	0	0	0	0	0	0	1	4.47734	6.94794	6.08677	4.63473	6.33859	7.9388	7.53155	7.73193	12.5173	10.4829	9.45845	10.7896	9.21034	0	0	1	0	1	1	2	0	0	1	0
1	0	0	0	0	0	0	0	1	8.69851		6.04025	1.09861	5.61313	1.38629	8.75132	8.55333	14.0129	9.68034	8.71866	10.0041	6.21461	0	1	1	0	0	3	1	0	0	1	1
1	0	0	0	0	0	0	0	1	9.93823			1.09861		1.38629	9.66103	9.66878	14.3443	9.94271	10.1242	10.7307	8.69951	0	1	0	0	0	3	1	0	0	0	1
1	0	0	0	0	0	0	0	1	8.67351		3.4012	4.72739		2.63906	8.5696	8.6074	13.4974	10.2989	8.79634	10.4998	8.18869	0	1	0	0	0	2	1	0	0	0	1
1	0	0	0	0	0	0	0	1		6.59441	3.63759	4.77068	5.61313	1.09861	6.83841	6.96224	11.7452	10.5721	7.46737	10.6159	0	1	0	2	2	1	0	2	1	0	1	0
1	0	0	0	0	0	0	0	1		8.65347	3.80666	4.00733		1.60944	8.47845	8.69551	13.3763	9.93789	8.44462	10.1405	8.00637	0	1	1	0	1	2	1	0	0	0	1
1	0	0	0	0	0	0	0	1	9.00393		4.60517	4.60517	4.78749	2.77259	8.88779	8.91624	13.618	10.3106	8.28071	10.434	9.19228	0	1	0	0	0	3	1	0	0	0	1
1	0	0	0	0	0	0	0	0	7.96381		1.60944	4.5326	2.70805	1.09861	7.89208	7.93595	13.3069	8.51719	7.3192	8.78094	0	1	1	2	1	0	1	1	0	0	0	0
1	0	0	0	0	0	0	0	1		7.31322		5.93225		3.8712	7.51152	7.55381	12.2254	7.49554	5.1358	7.58579	0	1	1	2	2	1	0	2	0	0	0	0
1	1	0	1	0	0	0	0	0	8.10832			5.23644	5.76519	1.09861	8.19561	8.15133	11.8855	8.42376	6.47697	8.55718	8.46653	0	1	1	1	0	0	2	1	0	0	0
1	0	0	0	0	0	0	0	0			8.00637	7.26052	6.66185	1.38629	8.50532	8.33423	13.1685	12.2066	7.6009	12.2165	8.9872	0	1	0	0	3	2	1	0	0	1	0
1	0	0	0	1	1	1	0	1	6.2106			6.63988	5.53733	5.31812	7.31575	7.25559	11.9434	8.00637	3.91202	8.0229	0	0	2	1	0	0	1	1	1	0	1	0
1	0	0	0	0	0	0	0	1	8.76842			4.8752		6.22258	8.6805	8.2718	12.9841	10.0858	8.29405	10.24	7.49554	1	1	1	2	0	2	1	0	0	0	0
1	0	0	0	0	0	0	0	1			3.4012	5.31321	6.69208	1.38629	6.93556	6.64379	11.8216		7.83597	7.83597	0	0	2	1	0	3	1	2	1	0	1	0
1	0	0	0	1	1	0	0	1	4.44265	5.37528	2.70805	4.96284	6.45047	1.38629	6.90736	7.45472	11.8974	10.3271	7.86327	10.4088	0	0	2	2	0	1	1	2	1	0	1	0
1	0	0	0	1	0	0	0	0	7.71021			6.31536	5.48894	3.52636	8.00703	7.95297	12.9802	8.47637	7.78322	8.88184	0	0	0	1	0	0	2	2	0	0	0	0
1	1	1	1	0	0	0	0	1			6.57925	5.38907	5.72685	1.09861	6.86485	7.52186	12.5846	11.2516	0	11.2516	10.391	1	0	2	2	3	0	2	0	0	1	0
1	0	0	0	0	0	0	0	1			5.01064	4.62497	6.12687	1.09861	6.56527	6.56244	11.8974	8.51719	9.23014	9.62905	0	1	0	2	2	3	0	1	1	0	1	0
1	0	0	1	1	1	0	0	1			4.56435	6.42811	6.49828	1.38629	7.20266	7.21229	11.8974	10.4631	4.60517	10.466	9.17988	0	2	2	0	3	1	1	1	0	1	0
1	0	0	0	0	0	0	0	1				1.09861	6.47389	1.60944	7.1089	6.96224	11.6975		5.19296	5.19296	0	0	1	0	0	3	2	3	1	1	0	1
1	1	0	0	0	0	0	0	0	8.4457			3.97029		1.09861	8.34948	8.45617	13.0751		5.43808	5.43808	6.68461	1	1	1	0	0	1	1	0	0	0	1
1	1	0	1	0	0	0	0	0	8.19589			4.31749	3.46574	6.13123	8.18897	8.15479	12.4383	8.69951	5.92426	8.75998	8.4772	0	1	1	0	0	1	1	0	0	0	0
1	0	0	0	0	0	0	0	1	9.11196			4.29046		3.17805	9.00602	8.9588	13.8483	5.24702	9.15451	9.1744	0	0	1	0	0	0	3	1	0	0	0	1
1	1	0	1	0	0	0	0	0	8.87487			3.93183	5.57595	1.38629	8.74082	9.243	13.4537	10.24	5.48064	10.2485	9.67972	0	0	0	0	0	2	1	0	0	0	1
1	0	0	0	0	0	0	0	1	5.72685		3.8712	4.79579	7.10497	1.09861	7.42774	7.11964	12.0599	9.34137	8.03916	9.5819	6.90776	1	2	1	2	0	0	1	1	0	1	0
1	1	1	1	0	0	0	0	1				1.09861	6.58341	1.09861	7.19818	7.33694	12.6195	6.90776	0	6.90776	16.1184	1	1	2	2	3	2	3	1	0	0	1
1	1	0	1	0	0	0	0	1	7.80792			5.49306	5.87774	1.38629	8.05198	7.88307	12.9722	8.69951	5.56068	8.74194	9.68782	0	1	1	0	0	3	1	0	0	0	1
1	0	0	0	1	1	0	0	1			3.68888	7.83201		1.38629	7.8336	8.31972	13.1685	10.4341	9.96317	10.9193	0	0	2	0	0	3	1	1	1	0	1	0
1	0	0	0	0	0	0	0	0	8.26411	7.73018		3.49651	5.73979	1.38629	8.73295	8.68946	13.5528	10.2667	7.46164	10.3255	8.71604	0	1	1	0	0	3	1	0	0	0	1
1	0	0	0	0	0	0	0	1	6.90675			4.63473	6.63463	1.38629	7.48381	7.51534	12.291	8.96188	4.60517	8.97462	0	0	2	2	0	3	2	2	1	0	1	0
1	0	0	0	0	0	0	0	1	9.11218			5.7462		5.31812	8.96878	8.88848	13.6713	10.3751	8.68271	10.544	0	0	1	0	0	0	3	1	0	0	0	1
1	0	0	0	1	1	0	0	0	7.83834			5.04343		4.96284	7.80425	7.90101	12.3375	8.00637	6.39693	8.18869	6.21461	1	1	2	2	0	0	1	0	0	0	0
1	0	0	1	0	0	0	0	0	8.44031		3.55535	4.63473	6.39693	1.38629	8.49944	8.31091	13.6053	11.4076	5.73657	11.411	8.99962	0	1	0	0	0	3	1	0	0	0	1
1	0	0	0	1	0	0	0	1	9.04947		6.57925	6.91075		4.00733	9.1157	9.275	14.1431	9.63691	8.22255	9.85451	8.80986	0	1	0	0	0	3	1	0	0	0	1
1	0	0	0	1	1	0	0	1				5.82008	6.43935	1.09861	6.86255	6.49224	11.1683	8.6125	6.55108	8.7323	0	1	0	2	0	3	0	1	1	0	1	0
1	0	0	0	1	1	1	0	1		6.96697		6.46614	5.96101	5.49717	7.62852	7.90544	12.3964	8.77956	5.10595	8.80463	0	0	1	0	1	3	2	1	1	0	1	0
1	1	0	1	0	0	0	0	0	8.90218			1.09861	1.38629	5.50126	8.72111	8.85993	13.6852	11.1853	8.88156	11.2805	10.6688	0	1	0	0	0	3	1	0	0	0	1
1	0	0	0	0	0	0	0	0	8.82468		4.38203	4.72739		1.38629	8.68491	8.75021	13.7719	10.5133	8.86078	10.6885	9.21034	0	1	0	0	0	2	1	0	0	0	0
1	0	0	0	1	1	1	1	1		5.59099	5.01064	0.693147	5.27811	1.38629	6.07764	7.46164	12.0191	11.431	9.63561	11.5846	0	0	2	2	0	1	1	2	1	0	1	0
1	0	0	0	1	1	1	0	1	7.29912			4.81218	6.79682	6.48311	7.80196	7.97384	12.7826	8.00637	6.4552	8.19864	0	0	1	2	0	3	2	1	0	0	1	0
1	0	0	0	1	0	0	0	1			5.70378	6.96414		1.09861	7.09074	6.91572	12.0397	9.68034	9.63887	10.353	0	1	1	1	2	3	0	2	1	0	0	0
1	0	0	0	1	0	0	0	1	8.99343		3.91202	5.10595		1.60944	8.80162	9.10231	14.1153	10.3417	9.57401	10.723	8.00637	0	1	0	0	0	3	1	0	0	0	0
1	0	0	1	0	0	0	0	0		6.9575		3.7612	6.84055	1.60944	7.5353	8.14787	13.2355	10.8097	6.64639	10.8252	9.87817	0	1	1	0	1	3	1	0	0	0	0
1	0	0	0	0	0	0	0	1	8.37101	3.17805		4.41884	7.2724	1.60944	8.66888	8.04943	12.6912	8.69951	8.42945	9.26672	5.99146	0	2	1	0	3	3	1	1	0	1	0
1	0	0	0	0	0	0	0	1	8.52039		6.17379	5.99894		1.38629	8.58653	8.59193	13.4782	10.3514	8.70218	10.5272	8.54481	0	1	0	0	0	3	1	0	0	0	1
1	0	0	0	1	0	0	0	1		7.6009	3.3322	6.30262	5.95064	4.82028	7.85322	8.17864	13.0605	9.76996	7.44775	9.8635	0	0	1	1	0	1	1	2	0	0	0	0
1	0	0	0	0	0	0	0	0	8.51519			4.14313	6.42649	1.38629	8.5713	8.5035	13.2105	9.21034	6.90776	9.30565	8.29405	0	0	0	0	0	3	1	0	0	0	1
1	0	0	0	0	0	0	0	1	4.21951			1.09861	6.34001	1.09861	6.38823	7.04925	12.0797	5.70378	5.29832	6.21461	4.60517	0	1	2	0	3	1	2	1	0	0	0
1	0	0	0	1	0	0	0	1		5.4161	5.8861	5.76832	6.54391	9.21064	7.37023	7.51534	11.7314	10.343	8.51719	10.4924	8.00637	0	2	1	0	1	1	1	1	0	1	0
1	0	0	1	0	0	0	0	1	7.16007		5.48064	4.29046		1.09861	7.30787	7.2385	12.2422	9.31019	3.91202	9.3147	8.03916	1	1	1	2	3	0	2	0	0	0	0
1	0	0	0	0	0	0	0	1			6.65929	5.71373	8.34332	7.82564	8.47741	8.52039	13.2866	9.81302	10.7485	11.0795	8.63052	0	1	0	0	3	2	2	0	0	1	0
1	0	0	0	1	1	1	0	1			5.81711	7.39634	5.59842	1.38629	7.70706	7.41216	11.7452	9.30565	9.44145	10.069	7.17012	0	2	2	0	3	1	1	1	0	1	0
1	0	0	0	0	0	0	0	1	9.07223		5.39363	5.49306	6.49224	5.54518	9.05497	8.7055	13.6552	10.4913	8.35232	10.6026	8.537	0	1	0	0	0	3	1	0	0	0	1
1	0	0	0	0	0	0	0	0	7.84385	5.52943		3.7612	5.64545	1.38629	7.97865	7.94023	12.6155	9.30565	6.39693	9.35876	0	0	1	2	2	3	1	2	1	0	1	0
1	1	0	0	0	0	0	0	1	8.79482			5.07517		1.60944	8.65102	8.6183	13.5617	5.59842	7.90101	7.99632	8.9872	0	1	1	0	0	3	1	0	0	0	1
1	1	0	1	0	0	0	0	1		7.1293		5.76205	6.632	1.38629	7.73849	7.45472	12.5846	4.60517	5.01064	5.52146	7.23634	0	0	1	0	1	2	2	0	0	1	0
1	0	0	0	0	0	0	0	1	6.08677	8.78539	4.02535	4.72739	6.39526	6.40357	8.92506	8.07589	13.3098	11.3848	8.85367	11.4613	0	0	1	2	0	1	3	1	0	0	1	0
1	0	0	0	1	0	0	0	1		7.69485	6.0845	5.1985	5.35186	1.38629	8.0037	7.90544	12.382	10.891	9.58823	11.1314	0	0	2	0	0	1	1	1	1	0	1	0
1	0	0	0	0	0	0	0	1	5.19296	7.25841		4.97673	5.48894	1.38629	7.53209	7.56631	13.7124	8.55641	5.66988	8.61068	0	0	1	1	0	0	3	2	0	0	1	1
1	0	0	0	0	0	0	0	1	8.51639			5.03044		1.38629	8.4253	8.58523	13.338	10.1924	8.1496	10.3143	0	0	0	0	0	0	2	1	0	0	0	1
1	0	0	0	0	0	0	0	1	8.42398		2.30259	4.14313	5.48894	1.38629	8.45574	8.02224	13.1211	8.29405	7.82405	8.77956	0	1	0	1	2	0	1	2	0	0	1	0
1	0	0	0	0	0	0	0	1		6.97448		5.48894	6.16121	3.09104	7.48178	7.0067	11.9545	10.7685	7.20786	10.7965	8.51719	0	2	2	0	3	1	1	0	1	1	0
1	0	0	0	0	0	0	0	1	5.70378	6.38351		7.00579	6.21661	1.38629	7.77317	7.85088	12.6309	10.555	6.21461	10.568	0	0	2	2	0	1	2	1	1	0	1	0
1	1	0	1	0	0	0	0	1		8.70616	6.80239	5.77144	5.99146	1.38629	8.81537	8.81641	13.8682	11.5425	6.21461	11.5473	10.6488	0	1	0	0	1	2	2	0	0	0	0
1	0	0	0	0	0	0	0	1	5.99146			3.97029	5.96101	1.38629	6.72022	6.77537	11.8492	6.21461	5.70378	6.68461	0	1	2	2	0	0	1	2	1	0	1	0
1	1	0	1	0	0	0	0	1	8.34284			6.53088	5.57595	1.38629	8.45404	8.86163	13.3546	10.4043	6.81674	10.4316	9.51783	0	0	1	0	0	3	2	0	0	0	1
1	0	0	0	1	1	1	0	1		5.31812	3.4012	6.80572	6.7178	1.38629	7.55799	7.82244	12.5299	10.2054	7.99968	10.31	0	0	0	2	0	1	1	1	1	0	1	0
1	0	0	1	1	0	0	0	1		7.37901		6.39359	5.80513	1.38629	7.77821	8.4198	12.9186	9.84177	5.99146	9.86282	7.78322	0	1	1	0	1	2	1	0	0	1	0
1	1	0	1	0	0	0	0	1	8.14584	5.68017		5.55296	4.58497	1.38629	8.29004	8.52278	12.9312	9.42545	3.17805	9.42739	9.64859	0	1	1	0	1	3	1	0	0	0	1
1	0	0	0	0	0	0	0	0	8.48302			5.39363		1.60944	8.44591	8.43555	13.128	9.5819	7.62071	9.71354	7.97865	0	1	0	0	0	3	1	1	0	0	1
1	0	0	0	0	0	0	0	0		8.11313		4.81218		1.38629	8.09955	8.02617	12.942	10.1464	5.70378	10.1581	0	0	1	1	0	1	1	2	1	0	0	0
1	1	0	0	0	0	0	0	1	7.99564			1.09861		1.38629	7.98569	7.95718	12.6532	7.82405	6.96602	8.17752	8.07091	0	1	2	0	0	2	1	0	0	0	0
1	0	0	0	0	0	0	0	0	6.16121	8.50106	7.64012	2.56495		4.31749	8.80732	8.793	13.902	11.8314	8.42945	11.8641	6.21461	0	1	1	0	1	3	2	0	0	0	0
1	1	0	0	0	0	0	0	1		6.39693		7.0076	5.24175	1.38629	7.52726	8.29004	12.927		8.4659	8.4659	8.00637	0	1	0	0	3	3	2	0	0	0	1
1	0	0	0	0	0	0	0	1	7.40306			5.09375	6.58755	6.6896	7.75705	8.00637	12.6697	8.85367	5.99146	8.90924	0	0	0	2	0	3	2	1	1	0	1	0
1	0	0	0	0	0	0	0	0	6.08222	6.70319	4.69135	5.95324	8.0398	2.63906	8.46653	8.30795	13.1618	9.0893	8.92399	9.70321	0	0	1	1	0	1	2	1	0	0	1	0
1	1	0	1	0	0	0	0	1	8.80747			5.31321		7.31655	8.75195	8.86841	13.7105	8.00637	5.70378	8.10168	8.82468	0	1	0	0	1	3	2	0	0	0	0
1	0	0	0	0	0	0	0	1	8.65085			1.09861		1.38629	8.46253	8.50593	13.4361	6.88755	5.70378	7.15462	0	0	1	0	0	0	3	1	0	0	0	1
1	0	0	0	0	0	0	0	1		5.3845		7.27656	6.19032	1.38629	7.67248	7.77821	12.8574	10.1226	6.21461	10.1425	0	0	2	1	0	1	3	1	1	0	1	1
1	1	1	1	0	0	0	0	0	7.94449			5.71373		1.38629	7.97488	8.48879	13.0352	8.51719	0	8.51719	7.82405	0	1	1	0	0	3	2	0	0	0	1
1	0	0	0	0	0	0	0	1		4.94164	4.15888	5.72685	6.32794	1.79176	6.97298	7.30519	12.0797	9.10498	5.01064	9.12151	0	0	0	1	0	1	1	1	1	0	1	0
1	0	0	0	1	1	1	1	1	6.23832			3.49651		6.91075	6.28301	7.32909	11.6594	6.55962	5.70378	6.91374	0	1	1	2	2	0	0	2	0	0	0	0
1	0	0	0	1	1	0	0	1				6.6107	7.49554	1.38629	7.81238	7.82724	12.6252	9.68034	8.34284	9.91344	0	0	0	1	0	3	1	1	0	0	1	0
1	0	0	0	0	0	0	0	1	9.27049			1.09861		1.38629	9.13422	9.24068	14.3017	11.2898	8.36637	11.3421	8.00637	0	1	0	0	0	3	1	0	0	0	1
1	0	0	0	0	0	0	0	0	7.49998	8.66077	7.43248	5.77765	8.27894	8.90314	9.48501	9.31145	14.1166	11.3065	10.6312	11.718	7.09008	0	1	1	0	0	3	1	0	0	0	0
1	0	0	0	0	0	0	0	1			6.63332	6.44095	6.76273	1.38629	7.66482	8.09438	12.7826	11.7361	8.03593	11.7605	8.00637	0	0	1	0	3	1	1	1	0	1	0
1	0	0	0	0	0	0	0	1	8.83579	5.3799	4.41884	5.0876	5.48894	4.30407	8.86616	8.73874	13.4311	9.54681	7.40853	9.65823	6.68461	0	1	1	2	0	3	2	0	0	1	1
1	0	0	0	0	0	0	0	0	8.15766			4.81218	5.80513	1.38629	8.15966	8.52516	13.0494	8.82468	8.26204	9.27557	7.6009	0	1	1	0	0	2	1	0	0	0	1
1	1	0	1	0	0	0	0	0	8.31385	6.24611		6.47697			8.45659	8.85138	13.495	9.57498	5.63479	9.59424	8.9872	0	1	0	0	0	3	2	0	0	0	1
1	0	0	0	0	0	0	0	1	8.75321			1.09861		1.38629	8.62659	8.65869	13.5772	9.58466	7.80954	9.7412	0	0	1	1	0	0	3	1	0	0	0	0
1	0	0	0	1	1	1	0	1				6.89061	7.34601	1.38629	7.82764	7.48212	12.3747	9.90349	8.00637	10.0432	0	0	2	2	0	3	1	1	1	0	1	0
1	0	0	0	1	0	0	0	1		5.28827	2.77259	5.31321	6.64898	1.38629	7.0365	6.91572	12.0797	9.30565	6.21461	9.3501	0	0	0	2	0	1	1	2	1	0	1	0
1	0	0	0	0	0	0	0	1	5.19296			6.80572	5.74939	1.38629	7.24208	7.20341	12.7174	7.82405	6.21461	8.00637	0	1	2	2	2	3	1	2	0	0	1	0
1	0	0	0	1	1	0	0	1	5.34711		2.30259	1.38629	5.62402	1.09861	6.0781	6.14847	11.0656	9.39266	6.30992	9.43748	0	1	2	2	2	1	0	2	1	0	1	0
1	1	0	1	1	0	0	0	1	8.75778			2.19722		6.3699	8.61123	8.75778	13.6872	10.0213	5.39363	10.031	9.6276	0	1	1	0	0	3	1	0	0	0	1
1	0	0	0	0	0	0	0	1		6.80239		6.14419	6.44254	1.38629	7.51643	7.58477	12.1461	9.68034	5.48064	9.69523	0	0	0	1	0	1	1	2	0	0	1	0
1	1	0	0	1	1	1	1	1		3.58352	4.60517	6.08677	6.39359	2.63906	7.02643	7.79317	12.4852	9.54681	8.61305	9.87832	9.21034	0	0	1	0	1	1	1	1	0	1	0
1	0	0	0	1	0	0	0	1			6.75693	7.49665	2.30259	1.38629	7.77149	7.98207	12.382	12.0377	10.0446	12.1654	0	0	2	1	0	3	2	2	1	0	1	0
1	0	0	0	0	0	0	0	1				3.71357	8.15133	1.09861	8.24249	8.24065	13.1816	5.43808	3.4012	5.56068	0	0	1	1	2	3	0	3	0	1	0	0
1	0	0	0	1	1	0	0	1			5.04986	6.36819		1.38629	6.59551	6.61204	11.425	9.00577	10.0858	10.3782	0	0	2	1	0	3	1	1	1	0	1	0
1	0	0	0	0	0	0	0	1	6.32794	4.38203	4.94164	6.46925	6.2653	1.38629	7.57178	6.95081	12.1732	9.21034	8.92266	9.76996	0	0	0	2	0	3	1	1	0	0	1	0
1	0	0	0	0	0	0	0	0	9.5819			4.47734		1.09861	9.3368	8.71932	13.5068	9.82553	8.70947	10.1089	0	0	0	0	1	0	0	1	1	0	0	0
1	1	0	0	0	0	0	0	0	8.44591			4.63473	6.18209	1.09861	8.48859	8.30202	13.6053	10.1146	8.75778	10.3437	9.52157	0	0	0	0	0	2	1	0	0	0	1
1	0	0	0	0	0	0	0	0		7.78738		5.64545	5.24702	1.38629	7.78945	7.96555	13.1002	9.79813	3.91202	9.8009	0	0	1	0	0	1	3	2	0	0	0	1
1	1	1	1	0	0	0	0	1	8.08641			6.24804		5.09987	8.15104	8.26256	13.1945	8.29405	0	8.29405	7.93737	0	1	1	0	0	3	1	0	0	0	0
1	0	0	0	0	0	0	0	0	9.2534			5.03044	6.53959	1.38629	9.2188	9.19299	13.9929	5.29832	9.01189	9.03599	0	0	0	0	0	0	3	1	0	0	0	1
1	1	0	1	0	0	0	0	1	8.53758			4.14313	5.57595	5.49717	8.4974	8.54169	13.3682	9.43348	6.21461	9.4727	9.15905	0	1	1	0	0	3	1	0	0	0	1
1	0	0	0	0	0	0	0	0	6.7334	7.82644		6.58341	2.63906	1.38629	8.19285	8.60959	13.6264	9.90847	8.61432	10.1507	6.90776	0	1	0	0	1	3	2	0	0	0	1
1	1	0	1	1	1	1	1	1				5.04986	5.96101	1.38629	6.27664	7.15774	11.7588	3.4012	4.38203	4.70048	6.68461	0	1	1	0	3	1	2	0	1	0	0
1	0	0	0	0	0	0	0	1	7.85709			0.693147	6.2691	1.38629	8.06589	8.08333	12.9395	7.6009	7.06817	8.06275	0	0	0	1	0	0	3	2	0	0	0	1
1	0	0	0	0	0	0	0	1	7.834	5.59471		6.37673	6.84588	1.60944	8.33759	8.2718	12.6532	9.61913	6.21461	9.65182	0	0	2	1	0	3	3	2	1	0	1	0
1	1	0	1	0	0	0	0	1	7.6009	8.59044	2.3979	6.18002	6.14419	1.38629	8.96034	8.93063	13.4997	10.2328	7.00307	10.2716	9.39266	0	0	1	0	1	3	2	0	0	0	1
1	0	0	0	0	0	0	0	1	8.80267	7.65255		1.09861		3.17805	8.99231	8.90327	13.7791	10.1503	8.99392	10.4239	8.34522	0	1	0	0	0	2	1	0	0	0	0
1	0	0	0	0	0	0	0	1	6.07764			6.33328	6.19848	1.09861	7.30236	7.32119	12.7728	8.51719	5.52146	8.56598	0	0	2	2	2	3	0	1	1	0	1	0
1	0	0	0	0	0	0	0	0	9.4727			5.51745		1.38629	9.29183	9.2873	14.3351	11.3193	9.67029	11.4952	7.85166	0	1	0	0	0	3	1	0	0	0	1
1	0	0	0	0	0	0	0	0	8.65991			4.46591	5.57595	1.38629	8.62227	8.53228	13.2644	8.85367	8.35467	9.32812	0	0	1	0	0	0	2	1	0	0	0	1
1	0	0	0	0	0	0	0	0	8.0904			5.76205	5.93754	4.17439	8.26842	8.32555	13.2105	8.8622	7.25841	9.04547	0	0	1	1	0	0	3	2	0	0	0	1
1	0	0	0	1	0	0	0	1	8.07962	7.80016	6.8773	4.63473		1.38629	8.68305	8.75589	14.1229	11.0556	9.3699	11.2256	10.2219	0	1	0	0	1	1	2	0	0	0	0
1	0	0	0	0	0	0	0	1	8.19451			3.97029	7.00307	5.09987	8.38229	8.30202	13.601	8.57546	7.49554	8.86785	0	0	0	0	0	0	2	1	0	0	0	0
1	0	0	0	1	1	1	1	1			4.09434	3.13549	5.48894	1.09861	5.74236	6.4552	10.9869	9.15905	7.65444	9.35962	0	1	2	2	2	3	0	2	1	0	1	0
1	0	0	0	0	0	0	0	0		8.02093		3.97029		1.38629	7.97005	7.62071	12.9802	9.35876	7.64012	9.52369	0	1	1	1	2	1	1	2	0	0	0	0
1	0	0	0	0	0	0	0	1	8.68271		6.21461	5.03044	7.82365	8.41272	9.01481	9.15694	13.5045	10.4773	10.4757	11.1696	0	0	2	0	0	3	2	1	0	0	1	0
1	1	0	1	0	0	0	0	0	6.52209	8.10772		3.97029	4.38203	1.38629	8.28828	8.7055	13.3408	10.5051	4.2485	10.507	9.73507	0	1	0	0	1	3	2	0	0	0	1
1	1	0	1	0	0	0	0	1	6.89366			5.45104	5.24702	7.55171	7.33237	7.50219	12.0698	5.29832	4.00733	5.54126	7.00307	0	1	2	0	3	1	3	1	0	0	0
1	0	0	0	0	0	0	0	1		3.73767	3.91202	4.8752	7.27517	1.09861	7.41734	6.78897	11.6742	8.57546	6.47235	8.69064	0	1	0	2	2	3	0	1	1	0	1	0
1	0	0	0	0	0	0	0	1	8.04559		4.49981	5.86647	5.37528	1.38629	8.19506	8.31972	13.5278	11.6396	10.0489	11.825	0	0	0	0	0	0	1	1	0	0	1	0
1	0	0	0	1	1	1	1	1	6.20051			3.7612	6.20254	1.38629	6.89081	8.34284	12.1732	9.90349	9.21034	10.309	0	0	0	1	0	3	1	2	1	0	1	0
1	0	0	0	0	0	0	0	1	7.81197			5.56068	5.88332	1.38629	8.03171	7.85554	12.7826	8.6125	5.99645	8.68305	6.77992	0	1	1	1	0	1	2	0	0	1	0
1	1	0	0	0	0	0	0	1	8.18869	7.85709		6.34212		6.27099	8.70085	8.46126	14.0381	10.1503	8.44204	10.3169	9.46498	0	1	1	0	1	1	2	0	0	0	0
1	0	0	1	0	0	0	0	1	7.87853	8.12858		1.09861		4.44265	8.57565	8.67522	13.6911	10.2036	6.80239	10.2364	8.77956	0	1	1	0	1	3	2	0	0	0	0
1	0	0	0	0	0	0	0	1	6.98472	5.73657	2.30259	6.92067	6.01616	1.38629	7.94258	8.04173	12.4852	8.46168	6.90776	8.65347	0	0	2	2	0	1	1	1	1	0	1	0
1	0	0	1	1	0	0	0	1	8.10591	7.26123		5.68698		7.85748	8.45212	8.75589	13.4635	10.1773	4.38203	10.1804	8.51719	0	1	2	0	1	3	2	0	0	0	0
1	0	0	0	0	0	0	0	1		4.43082	5.93754	8.03916	5.31321	1.38629	8.21447	8.15479	12.8346	9.561	9.48334	10.2161	0	0	2	2	0	3	3	1	1	0	1	1
1	0	0	0	1	1	1	0	1	7.85283	5.18178		7.24922	6.87316	1.38629	8.52118	8.69148	12.8346	10.4043	6.21461	10.4193	0	0	2	1	0	1	3	2	1	0	1	1
1	0	0	0	0	0	0	0	0	7.54856	7.75919		4.14313	5.26786	1.38629	8.37747	8.46379	13.1913	8.66561	7.33954	8.90109	5.70378	0	1	0	0	1	3	2	0	0	0	1
1	0	0	0	1	0	0	0	1	8.69951		3.46574	5.84354	5.96871	7.93523	8.7653	8.53228	13.5021	11.4955	9.30565	11.6016	0	0	0	0	0	0	1	2	0	0	1	0
1	0	0	0	1	1	1	0	1	5.33272			7.54908	6.45834	1.38629	7.91673	7.96137	11.9656		3.91202	3.91202	0	0	2	2	0	3	2	1	0	0	1	1
1	0	0	0	0	0	0	0	1	7.82405		4.38203	5.03044	6.88141	1.38629	8.19174	7.67229	12.707	8.52714	8.77956	9.35444	0	0	0	1	0	0	1	1	0	0	1	0
1	0	0	0	0	0	0	0	1	7.93737			5.273	5.48894	1.09861	7.99733	7.68891	12.7174	8.00637	8.10168	8.74831	0	0	1	1	1	0	1	1	1	0	1	0
1	0	0	0	1	1	0	0	1	6.68461			6.57925	6.49828		7.66669	8.03398	13.4974	10.1266	7.07327	10.1728	0	0	0	1	0	3	2	1	0	0	1	0
1	0	0	0	0	0	0	0	1	7.46164	7.44249		4.41884		1.38629	8.12705	8.24696	12.9312	7.69621	7.77654	8.43033	6.90776	1	1	2	2	1	1	2	0	0	0	0
1	0	0	0	1	0	0	0	1		4.07754	5.23644	5.52545	4.92725	1.38629	5.8861	6.80239	11.5819	12.0895	5.85793	12.0915	6.90776	0	2	1	0	1	1	1	1	0	1	0
1	0	0	0	1	1	1	1	1			3.21888	6.75809	5.97126	1.09861	7.13409	7.2807	11.4621	9.90349	8.01467	10.0443	0	1	0	2	2	3	0	1	1	0	1	0
1	0	0	0	0	0	0	0	1			3.91202	1.09861	7.85554	1.09861	7.78531	7.72135	12.5236	10.669	8.18869	10.7494	0	1	0	0	1	3	1	2	0	0	1	0
1	0	0	0	0	0	0	0	1		7.18539		3.43399	6.29157	1.09861	7.51915	7.38275	12.1997	9.19014	6.30992	9.24474	0	0	0	2	2	1	0	2	0	0	1	0
1	0	0	0	1	1	0	0	1		4.5326	6.02587	5.99146	7.62364	1.38629	7.95332	8.16849	12.7971	10.9865	9.36563	11.1669	7.6009	0	2	1	0	1	1	2	0	0	1	0
1	0	0	0	0	0	0	0	1	8.10046		3.29584	3.7612		1.38629	8.05896	7.89208	12.8753	9.79813	7.8736	9.93436	6.55108	0	1	1	2	0	1	1	1	0	0	0
1	1	0	1	0	0	0	0	0	8.24065			1.09861		1.38629	8.20276	8.34569	13.055	6.21461	4.2485	6.34564	6.21461	0	1	1	0	0	3	2	0	0	0	1
1	0	0	0	0	0	0	0	1	8.93274	3.91202	4.60517	6.21261		9.11976	8.86234	9.11691	13.6201	10.5187	10.2485	11.0858	0	0	1	0	0	3	3	2	0	0	0	1
1	0	0	0	0	0	0	0	1		5.95064		6.55536	5.6204	1.09861	7.2086	7.11964	12.2169	9.75557	7.12367	9.82504	0	1	2	2	2	1	0	1	1	0	1	0
1	0	0	0	0	0	0	0	0	8.75857			5.94803	5.65948		8.73729	8.52278	14.2582	10.1346	7.83992	10.2306	0	0	0	0	0	0	3	1	0	0	0	1
1	0	0	0	0	0	0	0	0			6.04025	8.07091		1.38629	8.18088	7.76811	12.8066	10.9682	9.58741	11.1924	0	0	2	0	0	3	1	1	1	0	1	0
1	0	0	0	0	0	0	0	1		6.80239	3.91202	6.24417	2.07944	1.09861	7.28934	7.26403	12.4519	9.10498	7.64969	9.3147	0	1	1	1	2	3	1	1	0	0	0	0
1	1	0	1	0	0	0	0	1	8.04751			5.04343		1.09861	8.02552	7.93164	12.707	8.9872	5.29832	9.01189	8.77956	0	1	1	2	0	1	1	1	0	0	1
1	0	0	0	0	0	0	0	1		4.82028		7.01571	5.48894	7.09257	7.29899	7.50879	12.2254	8.07091	7.09008	8.38936	0	1	2	2	2	3	0	1	1	0	1	0
1	0	0	0	0	0	0	0	1	7.46394		5.1358	3.97029	6.31536	1.38629	7.78821	7.25559	12.2083	8.9872	10.2751	10.5187	0	0	1	1	0	0	1	1	0	0	0	0
1	0	0	0	0	0	0	0	0	7.56528	6.72022	1.09861	1.09861	5.27811	1.60944	7.88194	8.03398	12.6022	10.8349	6.30079	10.8455	6.21461	0	1	1	0	1	3	2	0	0	0	0
1	0	0	1	0	0	0	0	0	8.79604			3.97029		5.72031	8.66302	8.754	13.324	9.9988	6.85646	10.0411	8.51719	0	1	1	0	3	2	1	0	0	0	0
1	0	0	0	0	0	0	0	1	6.87109			3.97029		1.60944		8.65661	13.9485	10.0123	6.39693	10.0389	0	0	1	0	0	1	2	2	0	0	0	1
1	0	0	0	0	0	0	0	0	8.47637			4.74493		2.63906	8.43185	8.50106	13.6499	8.16052	5.63479	8.23748	0	0	0	0	0	1	3	2	0	0	0	1
1	0	0	0	0	0	0	0	0			7.41457	3.7612	5.50533	1.38629	7.37838	7.54115	12.382	9.90349	8.537	10.1306	8.51719	0	0	1	0	3	1	2	1	0	1	0
1	0	1	1	0	0	0	0	0	8.58111			1.09861		1.38629	8.47491	8.81819	13.8973	9.4727	0	9.4727	7.09008	0	1	1	0	0	3	2	0	0	0	1
1	0	0	0	0	0	0	0	0	8.00637			6.59715	5.19296	8.01961	8.18228	8.182	12.9681	10.5966	7.33041	10.6341	8.85367	0	0	0	0	0	1	1	0	0	0	0
1	0	0	0	0	0	0	0	0	8.55987		2.99573	6.27852	4.44265	4.65396	8.6074	8.6074	13.2599	10.3735	7.69621	10.44	0	0	1	0	0	0	2	1	0	0	0	0
1	0	0	1	0	0	0	0	0	7.58832	6.63332	7.18539	5.93754	7.03439	5.72685	8.56503	8.33998	12.9519	12.454	8.12267	12.4671	10.0033	0	1	0	0	0	1	1	1	0	0	0
1	0	0	0	1	1	0	0	1	7.85554		5.48064	7.8648	5.06259	6.85013	8.57206	8.38206	12.5905	9.95228	8.21501	10.1144	9.13777	0	0	1	0	0	1	1	0	0	1	0
1	0	0	0	1	0	0	0	1	3.4012	8.62515		5.26269	4.09434	1.38629	8.61559	8.90653	13.6243	10.625	9.7099	10.9618	0	0	1	1	0	1	3	1	0	0	0	1
1	0	0	0	0	0	0	0	1	4.60517	5.45959	5.43372	5.7462	5.96101	1.38629	7.13712	6.77537	11.8114	9.87817	9.22523	10.2972	0	0	2	1	0	1	1	1	1	0	1	0
1	0	0	0	1	1	0	0	1	7.87398			6.24028		6.40192	7.98105	7.96555	12.8574	7.84385	5.76832	7.96207	6.80239	1	1	2	2	0	1	1	0	0	0	0
1	0	0	0	0	0	0	0	1	7.0067		5.29832	5.38907	6.29895	1.38629	7.6292	7.21229	11.9873	8.85367	9.39266	9.85219	0	1	0	2	0	0	1	1	1	0	1	0
1	1	0	1	0	0	0	0	1	5.07517	8.7323		5.31321	3.80666	5.31812	8.73681	8.71932	13.2538	9.64859	7.18539	9.73032	8.97689	0	1	1	0	1	3	2	0	0	0	1
1	0	0	0	0	0	0	0	1	8.31508			4.14313		1.38629	8.23324	8.33711	13.2136		8.49903	8.49903	0	0	1	0	0	0	2	1	0	0	0	1
1	0	0	0	0	0	0	0	1	7.84776	4.2485		6.92756	6.17379		8.2845	8.26565	13.3184		7.2724	7.2724	0	0	1	0	0	0	2	2	0	0	0	0
1	0	0	0	1	1	0	0	1			6.90776	5.50939		2.48491	7.02731	7.8694	12.2338	11.3504	8.00637	11.3851	8.9872	0	2	1	0	3	1	1	1	0	1	0
1	0	0	1	0	0	0	0	1	7.56268			6.29711	6.29527	2.99573	7.96901	8.12326	12.763	8.00637	3.91202	8.0229	6.90776	0	1	0	2	0	1	2	0	0	1	0
1	0	0	0	0	0	0	0	1		7.42655		4.86753	5.95064		7.61972	7.82724	12.3299	10.3116	7.87093	10.3951	5.52146	0	0	2	0	1	2	1	1	0	1	0
1	0	0	0	0	0	0	0	1				7.21744	7.92299	1.38629	8.30968	7.85088	12.5787	11.3539	8.00637	11.3885	0	0	2	0	0	3	1	1	0	0	1	0
1	0	0	0	1	0	0	0	1		5.53733	2.94444	7.68248	4.78749	5.66296	7.82525	7.82724	12.7277	11.1694	7.31322	11.1904	0	0	2	1	0	1	1	1	0	0	1	0
1	0	0	0	0	0	0	0	1	3.91202			1.60944	6.67708		7.38088	7.5475	12.357	7.6009	4.60517	7.64969	5.85793	0	1	2	2	3	2	3	1	0	0	1
1	0	0	0	0	0	0	0	0	8.74034			4.81218	6.05444	8.29754	8.7126	8.74066	13.3709	9.43348	8.73713	9.83788	7.84776	0	0	0	0	0	3	1	0	0	0	1
1	0	1	1	1	0	0	0	1	8.13505	4.91998		7.08423	5.48894	1.09861	8.45191	8.58747	13.3069	7.74066	0	7.74066	5.99146	0	1	1	0	3	3	1	0	0	1	0
1	0	1	0	0	0	0	0	1				5.37064	6.6695	3.17805	7.19968	7.20341	11.8855	5.70378	0	5.70378	0	0	2	0	0	3	1	3	0	1	1	0
1	1	0	0	0	0	0	0	0	7.2724			5.18739	6.86589	1.09861	8.00202	7.94023	12.7101	5.52146	5.01064	5.99146	5.52146	1	1	1	2	0	2	3	0	0	0	1
1	0	0	0	1	0	0	0	1			4.38203	4.62497	8.23748	1.38629	8.18591	8.284	13.1211	11.1273	8.91463	11.2311	0	0	2	0	0	3	1	2	1	0	1	0
1	0	0	0	0	0	0	0	1		9.21034		6.40192	4.96981	1.38629	9.21064	8.90327	13.4561	8.02617	9.64472	9.82553	0	0	1	0	0	1	3	2	0	0	0	1
1	0	0	0	0	0	0	0	0			4.38203	6.99668	7.09008	4.34381	7.76684	7.64396	12.7777	10.2751	8.55641	10.44	0	1	0	1	2	3	0	1	1	0	1	0
1	0	0	0	0	0	0	0	1		4.38203	3.68888	4.14313	6.46925	1.38629	7.0305	6.84162	11.6859	8.00637	7.57044	8.50512	0	0	1	1	1	3	1	3	1	1	1	0
1	1	0	0	0	0	0	0	0	8.21501			5.54518	5.50126	5.69709	8.23031	8.25946	13.128	9.61581	8.41183	9.87817	9.18707	0	0	0	0	0	1	1	0	0	0	0
1	0	0	0	1	1	0	0	1			4.70048	6.50429	6.48004	1.38629	7.23993	7.48885	11.7588	9.9988	8.54675	10.2091	0	0	2	2	0	3	2	1	1	0	1	0
1	1	0	1	0	0	0	0	1	8.04559			7.39203		8.0077	8.46215	8.75211	13.0307	6.90776	5.85793	7.20786	11.2721	0	1	1	0	0	1	1	0	0	0	0
1	0	0	0	1	1	1	1	1			4.60517	4.02535	5.86363	1.09861	6.04973	7.01751	11.5979	9.4727	8.59415	9.82011	0	1	2	2	2	3	0	2	1	0	1	0
1	0	0	0	0	0	0	0	1	7.69621	8.19451	6.04025	4.47734		1.38629	8.64488	8.78753	13.6327	9.66142	7.1309	9.73802	6.21461	0	1	0	0	0	3	2	0	0	0	1
1	0	0	0	0	0	0	0	1	8.9359			1.09861		1.38629	8.76452	9.06277	13.8665	10.6091	10.0883	11.0754	9.90349	0	1	0	0	0	3	1	0	0	0	1
1	0	0	0	0	0	0	0	0	8.21771			5.29832		3.66356	8.15651	8.25323	13.2659	10.1266	5.07517	10.133	0	0	1	1	0	0	1	1	0	0	0	0
1	0	0	0	0	0	0	0	1	6.51026	3.68888		5.65249	5.98141	1.38629	7.15851	7.37526	12.5485	9.78019	10.309	10.7723	0	0	0	1	0	1	1	2	0	0	1	0
1	1	0	0	0	0	0	0	1	9.31578			3.7612		1.09861	9.19492	8.68338	13.6573	11.3737	9.64601	11.5372	10.7364	0	1	1	2	0	0	1	1	0	0	0
1	0	0	0	1	0	0	0	1			4.78749	6.68835	6.27664	1.38629	7.2778	7.28893	12.1821	9.17678	7.67322	9.37755	0	0	2	1	0	1	1	1	0	0	1	0
1	1	1	1	1	0	0	0	0	7.44425			6.50578		5.64545	7.68478	8.35702	12.9921	8.68271	0	8.68271	8.77648	0	1	2	2	1	2	2	0	0	0	1
1	0	0	0	0	0	0	0	0	8.18869			7.49832	6.84268	1.38629	8.69047	8.59415	13.2136		7.22984	7.22984	0	0	0	1	0	0	3	1	0	0	0	1
1	0	0	0	0	0	0	0	0	7.82564		6.17379	1.09861		1.38629	7.92262	7.95297	12.6938	9.4727	8.01235	9.68147	7.24423	1	1	1	2	0	1	1	0	0	0	1
1	0	0	0	0	0	0	0	1	7.97865			3.7612		4.58497	7.98064	7.93164	12.8928	9.4727	7.51806	9.60515	7.33694	1	1	2	2	0	1	2	0	0	0	0
1	0	0	0	1	1	1	0	1	7.67322	2.70805	2.70805	5.66296	5.75574	8.80642	7.75791	9.23718	12.6252	9.18502	7.68708	9.38681	0	1	0	1	2	0	1	1	0	0	1	0
1	0	0	0	0	0	0	0	0	7.83201	8.60703	4.18965	4.78749		1.38629	8.94063	8.56484	13.645	9.89091	9.5518	10.4288	0	0	1	1	0	1	2	2	0	0	0	0
1	0	0	0	1	1	0	0	1				6.24028	5.89164	1.09861	6.76734	6.74759	11.5979	9.61581	3.91202	9.61913	0	1	2	2	2	3	0	1	1	0	1	0
1	1	0	1	0	0	0	0	1	8.29205						8.13271	7.8694	12.9395	9.68034	5.99146	9.70504	9.2013	0	0	1	1	0	2	1	0	0	1	0
1	0	0	0	0	0	0	0	0	8.86602			6.16752		1.38629	8.76966	8.79118	13.8039	9.09605	8.83928	9.66903	0	0	1	0	0	0	3	1	0	0	0	1
1	0	0	0	0	0	0	0	0	7.66106	5.65599	3.04452	3.13549	3.91202	1.38629	7.74587	7.41938	12.4852	11.139	7.00307	11.1548	0	0	1	1	0	0	1	2	0	0	0	0
1	1	0	1	0	0	0	0	1			6.95655	6.1591	5.6204	1.38629	7.23778	7.78821	13.1002	11.7598	8.20248	11.7879	11.2898	0	2	1	0	3	1	2	0	0	1	0
1	0	0	0	0	0	0	0	1	8.12089			4.29046	4.52179	1.38629	8.09101	8.10892	12.9354	9.39266	5.29832	9.40919	0	0	1	1	0	3	3	1	0	0	0	1
1	0	0	0	1	0	0	0	0	8.17498	2.99573	4.82831	4.68213	6.29895	1.38629	8.34948	8.01434	12.6138	8.61432	8.75621	9.38093	0	0	1	1	0	0	1	1	0	0	0	0
1	0	0	0	1	1	0	0	1	5.16479		6.57925	6.64769	5.57595	1.38629	7.54645	7.80303	12.5727	9.90349	9.00577	10.2453	6.21461	0	0	1	0	3	1	1	1	0	1	0
1	1	0	0	1	1	1	1	1	5.36598		1.79176	7.17855	6.05444	1.38629	7.57733	8.08333	12.5846	8.68508	6.62007	8.80447	7.89581	1	2	2	2	0	1	1	0	0	1	0
1	0	1	1	0	0	0	0	0	7.98617			1.09861	5.32788	1.09861	7.97143	8.17527	13.0568	8.83928	0	8.83928	5.70378	1	1	1	2	0	2	2	0	0	0	1
1	0	0	0	0	0	0	0	1		5.44674	5.07517	5.3799	5.8861	6.07074	6.85118	6.97354	11.7588	10.7996	8.31874	10.8799	0	1	0	2	2	1	0	1	1	0	1	0
1	1	1	1	0	0	0	0	1		8.18869		5.03044	4.60517	1.60944	8.24039	8.40916	13.3655	8.07091	0	8.07091	8.29405	0	1	1	0	1	3	2	0	0	0	0
1	0	0	0	0	0	0	0	0	8.08086	6.12687	0.693147	4.14313	6.92952	1.60944	8.41472	8.32845	12.0698	10.3533	7.90027	10.4358	0	0	0	2	0	1	1	1	1	0	1	0
1	0	0	0	1	1	1	1	1		4.31749		4.98361	6.03069	1.38629	6.43775	7.20341	12.0698		7.37776	7.37776	0	0	2	1	0	1	1	1	1	0	1	0
1	0	0	0	0	0	0	0	1			4.60517	7.07581	8.33974	1.38629	8.51278	8.62047	13.3184	11.8277	8.7323	11.872	10.1659	0	0	0	0	3	1	2	0	0	1	0
1	0	0	0	0	0	0	0	1	5.76832	5.19296	4.31749	6.7334	7.6029	1.38629	8.12296	7.87398	12.4452	8.89563	8.57546	9.44145	0	0	0	1	0	1	1	1	0	0	1	0
1	0	0	0	0	0	0	0	0		8.55063		1.09861	6.3699	1.38629	8.55043	8.64822	13.175	9.74097	7.51752	9.84374	8.29405	0	0	1	0	1	2	2	0	0	0	1
1	0	0	1	1	0	0	0	1			7.2724	3.13549	5.8861	1.38629	7.38956	7.44073	12.5423	11.5129	5.19296	11.5147	7.6009	0	2	1	0	3	1	1	1	0	1	0
1	1	0	1	0	0	0	0	1	7.31721			4.49981	6.40026	1.38629	7.67266	7.6834	13.0715		4.60517	4.60517	8.16052	0	1	1	0	0	2	1	1	0	0	0
1	0	0	0	0	0	0	0	1	8.63622			3.4012	7.24922	4.64439	8.72534	8.72323	14.1689	6.90776	9.83253	9.88481	8.11073	0	1	0	0	0	3	1	0	0	0	1
1	0	0	0	0	0	0	0	1		5.87212	4.09434	5.56068	4.92725	1.38629	6.63988	6.70441	11.5152	10.4365	5.44674	10.4433	0	0	2	2	0	1	1	1	1	0	1	0
1	0	1	0	0	0	0	0	1			5.37528	6.71296		1.09861	6.91552	6.93925	11.8855	9.9988	9.90349	10.6454	0	1	2	1	2	3	0	2	1	0	1	0
1	0	0	0	0	0	0	0	0	8.38936			6.22059	7.28619	4.30407	8.73841	8.77833	13.7181	9.21034	8.10168	9.49552	6.39693	0	0	1	0	0	3	1	0	0	0	1
1	1	0	1	0	0	0	0	1	8.00637			0.693147	3.04452	1.38629	7.9899	7.93595	13.1349	8.29405	3.4012	8.30152	7.6009	0	1	1	0	0	2	2	0	0	0	1
1	0	0	0	0	0	0	0	1	7.00851	3.4012	6.23441	6.24998	6.3613	1.38629	7.8536	7.76302	12.4654	11.2711	9.69029	11.4583	0	0	1	1	2	0	3	1	1	0	1	1
1	0	0	0	0	0	0	0	1	7.63868			5.10595	2.3979	1.38629	7.69248	7.76302	12.8884	5.85793	4.38203	6.06379	0	1	1	1	2	3	1	3	0	0	0	0
1	1	0	1	0	0	0	0	0	8.29405			0.693147	6.7334	5.31812	8.36684	8.3848	13.1552	9.79813	7.44775	9.88919	9.25722	0	0	0	0	0	1	1	0	0	0	0
1	0	1	0	1	1	1	1	1		1.60944		7.05186	5.98141	1.38629	7.34678	7.40489	11.4978	8.85509	0	8.85509	0	0	2	2	0	3	1	1	1	0	1	0
1	0	0	1	0	0	0	0	1		6.87523		5.54126		1.09861	7.00033	7.09008	11.6444	8.537	4.60517	8.55641	7.15462	1	1	2	2	1	0	2	0	0	0	0
1	1	0	1	0	0	0	0	1	8.43033	7.78322		1.09861		7.31655	8.75826	8.73101	13.9099	11.0989	6.30992	11.1072	10.3577	0	1	0	0	1	3	1	0	0	0	0
1	0	0	0	0	0	0	0	1	8.47031	6.7334		5.57215	3.13549	7.6516	8.5749	8.78936	13.5347	9.48797	8.81076	9.89878	0	0	1	0	0	0	2	1	0	0	0	1
1	0	1	0	1	1	0	0	1			5.29832	7.61234	5.31812	1.38629	7.77444	7.62071	12.511	10.5966	9.93547	11.0129	0	0	0	1	0	3	1	1	1	0	1	0
1	0	0	0	0	0	0	0	1	7.31322	7.93344		3.97029	7.03878	1.38629	8.59822	8.09803	13.2748	10.6458	7.72665	10.6984	0	0	0	1	0	0	1	1	1	0	1	0
1	1	0	1	1	0	0	0	1	8.45105			5.04343		1.38629	8.33687	8.43033	13.0154	10.3921	6.21461	10.4073	9.60238	0	1	0	0	0	2	1	0	0	0	0
1	1	0	1	1	0	0	0	1	5.19296		5.48064	6.25575	6.01616	1.38629	7.19068	7.0282	11.9656	9.90847	4.09434	9.91146	9.68034	0	2	0	0	2	1	1	1	0	1	0
1	0	0	1	1	0	0	0	1		6.77194	5.22036	7.25912		8.15766	7.79111	8.58747	12.1732	10.9455	6.96602	10.9641	8.90924	1	1	2	2	1	0	1	0	0	0	0
1	1	0	0	1	0	0	0	0	8.757			1.60944		1.38629	8.66492	8.65032	13.6673	9.02738	8.21148	9.39358	8.51719	0	1	1	0	0	2	1	0	0	0	0
1	0	0	0	0	0	0	0	0	8.75653		6.67456	4.56435		5.03695	8.77153	8.76717	13.6243	10.1386	8.91382	10.3962	8.41183	0	1	1	0	0	3	1	0	0	0	1
1	0	1	0	0	0	0	0	1	5.48064			4.41884	6.40357	1.38629	7.18083	7.18539	12.4134	6.21461	0	6.21461	0	0	1	1	0	0	2	3	0	0	0	1
1	0	0	0	0	0	0	0	1				6.56667	5.48894	1.09861	6.85457	6.70441	11.6291	8.85367	6.65929	8.95931	0	1	0	2	2	3	0	1	1	0	1	0
1	0	0	0	1	0	0	0	0			6.27664	6.99668	6.42325	6.09582	7.65964	7.85088	12.816	11.0821	8.34284	11.1448	6.90776	0	0	1	0	3	1	1	0	0	1	0
1	0	0	0	1	0	0	0	1		4.92725	5.93754	6.51175	2.3979	1.09861	7.08288	7.17625	11.998	10.0056	9.27049	10.3973	0	1	2	2	2	1	0	1	1	0	1	0
1	0	0	0	1	0	0	0	1			5.8861	6.91274	6.84588	1.38629	7.73762	7.7424	12.6912	9.22029	8.00637	9.48037	8.29405	0	2	1	0	3	2	1	0	0	1	0
1	0	0	0	0	0	0	0	1		6.35437	2.70805	6.07993	6.67708	1.38629	7.50384	7.37526	12.0599	9.42602	6.92756	9.50502	0	0	0	2	0	1	1	1	1	0	1	0
1	0	0	1	1	1	0	0	1		4.86753		4.83628	3.58352	1.09861	5.49717	6.78897	11.2834	11.0021	5.29832	11.0054	8.51719	1	2	2	2	1	0	1	1	0	1	0
1	1	0	0	0	0	0	0	1	5.07517			5.80814	6.49527	3.04452	6.99851	7.04925	11.5979	5.29832	3.68888	5.48064	5.01064	0	2	1	2	3	0	2	1	0	1	0
1	0	0	0	1	0	0	0	1		5.0876	4.52179	6.86171	5.6058	1.38629	7.29397	7.26403	11.7722	10.6731	8.40066	10.7712	0	0	2	2	0	1	1	1	1	0	1	0
1	1	0	1	0	0	0	0	0	8.89151		6.39693	1.09861	3.55535	1.38629	8.80387	8.84621	13.6969	10.9259	7.31322	10.9526	10.0766	0	0	1	0	0	3	1	0	0	0	1
1	0	0	0	0	0	0	0	0	8.284			6.17587		1.09861	8.36007	8.10531	13.1518	10.0605	9.39599	10.4756	8.9359	1	2	2	1	1	0	1	0	0	1	0
1	0	0	0	0	0	0	0	0	8.96034			4.41884		1.38629	8.79649	8.90815	13.5208	10.0432	8.99094	10.3427	8.9872	0	1	0	0	0	3	1	0	0	0	1
1	0	0	0	0	0	0	0	1	7.18992	7.47079	4.55388	6.60665		1.38629	8.18674	8.35984	13.1618	12.0156	8.68271	12.0506	7.6009	0	1	0	0	1	1	1	0	0	0	0
1	0	0	0	0	0	0	0	1		6.06611	5.64545	5.90808	5.39363	1.38629	7.15305	6.84162	11.7985	10.8549	9.28452	11.0438	0	0	2	2	0	1	1	1	1	0	1	0
1	0	0	1	1	0	0	0	1		6.45047	2.48491	5.85793	6.78219	5.3845	7.50097	7.22111	12.2254	10.5584	6.80239	10.5815	8.55641	0	2	2	0	1	1	2	1	1	1	0
1	0	0	0	1	0	0	0	1	8.44934		5.29832	1.79176	5.01064	6.39192	8.48607	8.29904	13.3268	9.39266	9.50614	10.1442	0	0	1	1	0	0	3	1	0	0	0	0
1	0	0	0	0	0	0	0	0	9.12761		5.43808	6.68211		6.41999	9.08862	9.16073	14.1076	10.4682	10.2602	11.0628	0	0	1	0	0	0	3	1	0	0	0	1
1	0	0	0	1	1	0	0	1	6.23832	5.9135	5.17048	6.79459	5.52943	3.52636	7.65302	8.05706	13.128	9.40344	7.66856	9.56592	7.6009	1	1	1	2	0	1	1	0	0	1	0
1	0	0	0	1	0	0	0	1		7.56424	3.91202	4.89035	6.55108	1.38629	7.92841	7.5725	13.2689	10.6213	8.83157	10.7758	7.78322	0	0	2	0	1	1	1	1	0	1	0
1	0	0	0	0	0	0	0	1				6.62407	5.6204	1.38629	6.90073	6.84162	12.0086	10.5966	4.60517	10.5991	0	0	2	2	0	3	1	1	1	0	1	0
1	1	0	1	1	0	0	0	1	7.98617			5.51343	5.6058	1.38629	8.06589	7.65539	12.3674	4.78749	5.70378	6.04025	7.74066	0	1	1	2	0	1	1	1	0	1	0
1	0	0	0	0	0	0	0	1	7.49554		4.60517	5.83188	6.04973	1.38629	7.84659	7.39018	12.7017	10.3735	8.98093	10.5954	0	0	0	1	0	0	1	1	0	0	1	0
1	0	1	0	0	0	0	0	1		6.31716		4.89035	6.57647	1.38629	7.16781	7.22111	12.1369	9.76365	0	9.76365	0	0	0	1	0	1	1	2	0	0	1	0
1	0	0	0	0	0	0	0	0	7.51043			4.63473		1.09861	7.47421	7.31322	12.275	9.64859	7.18539	9.73032	8.07091	1	1	1	2	0	0	1	0	0	0	0
1	0	0	0	1	1	1	1	1			3.68888	6.99302	5.0814	1.09861	7.15305	7.69439	11.8242	10.8208	7.76217	10.8667	0	1	2	2	2	3	0	1	1	0	1	0
1	0	0	0	0	0	0	0	1	5.29832	1.60944		5.90263	5.96101	1.09861	6.84055	6.87936	11.5323	9.82553	6.90776	9.87817	0	1	2	2	0	2	1	1	1	0	1	0
1	0	0	0	1	1	0	0	1		6.88755		5.8522	5.96101	1.38629	7.44705	7.47534	12.1821	7.04752	4.38203	7.11477	0	0	2	2	0	3	1	1	1	0	1	0
1	1	0	1	0	0	0	0	1				6.71296	7.6324	1.38629	7.91242	8.26256	13.0494	9.8009	4.09434	9.80422	10.0858	1	1	1	2	3	2	2	0	0	1	0
1	1	0	1	0	0	0	0	0	8.86503			4.18965	5.8861	1.60944	8.8488	8.70151	13.4336	9.74097	6.55108	9.78132	9.4727	0	0	1	0	0	3	1	0	0	0	1
1	0	0	0	0	0	0	0	1			7.09008	6.40026	3.09104	1.38629	7.43367	7.57866	12.6252	10.8036	7.6009	10.8435	0	0	2	1	0	0	1	2	1	0	1	0
1	0	0	0	0	0	0	0	1	8.73857		2.30259	5.03044	6.27476	1.38629	8.73825	8.49126	13.4157	10.2036	7.35244	10.2598	0	0	0	0	0	0	2	1	0	0	0	1
1	0	0	0	0	0	0	0	0	9.45853			3.49651		1.38629	9.33697	9.15567	14.0614	10.8686	9.61581	11.1199	0	0	1	0	0	0	2	1	0	0	0	0
1	0	0	0	1	0	0	0	1		6.86901	2.48491	6.1334	6.3315	1.38629	7.58731	7.87853	12.1182	10.8523	7.38523	10.8831	0	0	2	1	0	1	1	1	1	0	1	0
1	0	0	0	0	0	0	0	1	6.57925		4.74493	4.5326	6.13988	1.09861	7.23418	6.80239	12.0599	9.76308	7.31322	9.84586	0	1	0	2	2	0	0	1	0	0	1	0
1	0	0	0	0	0	0	0	1	7.93809			1.09861		1.38629	7.91272	7.93164	12.8066	7.09008	7.79975	8.19974	0	0	1	1	0	0	2	1	0	0	0	0
1	1	0	1	0	0	0	0	1	8.53307			1.09861		1.38629	8.43966	8.36823	13.0715	9.4727	7.07242	9.55952	8.74831	0	1	1	0	0	3	1	0	0	0	1
1	0	1	1	0	0	0	0	1			6.39693	6.81674	5.96101	1.38629	7.42237	7.55381	12.4245	10.4043	0	10.4043	6.21461	0	2	2	0	3	1	2	1	0	1	0
1	0	0	0	0	0	0	0	0	8.26668			8.03463	6.17379	7.17319	8.86078	8.14787	13.4586	6.39693	8.16905	8.32603	0	0	0	1	0	0	2	1	0	0	0	1
1	0	0	0	0	0	0	0	1	8.59415			4.17439		1.38629	8.52615	8.39299	13.3949	9.68657	7.44425	9.78752	7.82405	0	1	1	0	0	2	1	0	0	0	1
1	0	0	1	0	0	0	0	0	8.67249			4.14313	5.81711	3.78419	8.61159	9.07658	13.0494	10.561	6.55108	10.579	8.56827	0	0	0	0	0	3	1	0	0	0	1
1	0	0	0	0	0	0	0	1	8.29804			4.69135		1.09861	8.15737	8.182	12.9881	8.77956	6.39693	8.86785	0	0	1	0	1	0	0	1	0	0	0	0
1	0	0	0	0	0	0	0	1		8.63231		4.14313		4.30407	8.42705	9.13648	13.3268	11.2898	8.57054	11.3536	0	0	1	1	0	1	2	2	0	0	0	0
1	0	0	0	0	0	0	0	0	8.61631			1.09861	1.60944	1.09861	8.4349	8.29305	13.3682	8.59415	8.17892	9.10108	0	0	0	0	1	0	0	1	0	0	0	0
1	0	0	0	0	0	0	0	1	8.74512	7.98617	2.3979	5.45104		5.64897	9.03979	9.08342	13.9827	9.74097	8.91838	10.1051	0	0	1	0	0	0	3	1	0	0	0	1
1	0	0	0	0	0	0	0	1		7.48437		4.81218	5.59471	1.09861	7.67229	7.35244	12.3747	9.19014	6.53959	9.25837	0	1	0	1	2	1	0	2	0	0	1	0
1	0	0	0	0	0	0	0	0	8.47762			3.7612		1.09861	8.37678	8.33423	13.1691	6.21461	6.90776	7.31322	0	0	1	1	2	0	0	1	0	0	0	0
1	1	0	1	0	0	0	0	1	6.03069	7.4725	0	4.63473	5.6058	1.38629	7.8411	7.95297	13.223	7.31322	5.99146	7.54961	8.00637	0	0	0	0	1	3	2	0	0	0	1
1	0	0	0	0	0	0	0	1	8.9731		6.31173	6.18002		1.60944	8.91059	8.94011	13.6773	9.6178	10.1318	10.6006	0	0	1	1	0	0	3	1	0	0	0	0
1	0	0	0	0	0	0	0	1	8.74783	7.32647	2.19722	5.97381	6.48616	3.80666	9.03253	8.82703	14.0129	9.85954	7.87853	9.98875	8.52118	0	1	1	0	0	3	2	0	0	0	1
1	0	0	0	0	0	0	0	1	6.86693		4.94164	6.40192		8.70018	7.37463	7.03878	12.8113	8.69951	6.90776	8.85367	6.68461	1	1	0	1	3	1	2	1	0	0	0
1	1	0	1	0	0	0	0	1	8.2343			5.92158	5.69709	1.38629	8.37328	8.46379	13.2837	7.6009	4.60517	7.64969	8.59415	0	1	0	0	0	3	1	0	0	1	1
1	0	0	0	0	0	0	0	0	8.04879			5.31321	5.57595	8.98757	8.0824	8.29305	13.1671		8.34284	8.34284	0	0	0	1	0	0	3	1	0	0	0	1
1	0	0	0	1	0	0	0	1			6.04025	6.09357	6.2804	7.6029	7.18917	7.58477	12.4587	9.98507	8.537	10.1962	5.70378	0	0	0	0	3	1	2	0	0	1	0
1	0	0	0	0	0	0	0	1				8.96738	3.3673	1.38629	8.89013	8.95571	13.5392	10.548	10.309	11.1287	0	0	2	0	0	3	1	2	1	0	1	0
1	0	0	0	0	0	0	0	0	7.66341			2.07944	5.18739	4.02535	7.73849	7.69439	12.6365	5.40268	5.8861	6.36647	0	1	1	1	2	0	1	3	0	0	0	1
1	1	1	1	0	0	0	0	1	5.19296			5.49306	6.31897	4.30407	7.12238	7.08003	12.1369	6.90776	0	6.90776	16.1181	0	1	1	2	3	1	2	0	0	1	0
1	0	1	1	0	0	0	0	0	8.76374			1.09861		7.55224	8.70632	8.78202	14.0158	9.80918	0	9.80918	8.31923	0	1	1	0	0	3	1	0	0	0	0
1	1	0	1	0	0	0	0	1	7.10988			1.09861		1.09861	7.03086	7.01751	12.2169	5.1358	3.68888	5.34711	6.90776	0	1	2	2	0	0	1	1	0	0	0
1	0	0	0	1	1	0	0	1			4.64439	6.75693	7.41035	1.60944	7.84987	8.07962	12.8392	10.4223	8.97208	10.633	0	0	0	1	0	3	2	1	0	1	1	0
1	0	0	0	0	0	0	0	1	7.78322			5.03044	7.32515	1.38629	8.31046	8.06464	13.1142		6.68461	6.68461	0	1	0	2	2	3	1	2	1	1	1	0
1	0	0	1	1	1	1	0	1			6.86693	4.94164	5.61313	3.98898	6.7546	8.42771	13.3325	10.6919	7.64683	10.7384	9.5956	0	1	0	0	0	3	2	0	0	0	1
1	0	0	0	0	0	0	0	1	7.74932			6.59441		1.38629	7.95823	7.94023	13.0751		7.09008	7.09008	0	1	1	1	2	0	2	2	0	0	0	0
1	0	0	0	1	1	0	0	1		7.02108	3.3322	3.13549	6.60935	1.38629	7.51152	7.49554	12.4315	9.12696	7.78322	9.35876	0	0	2	1	0	1	1	2	0	0	1	0
1	0	0	0	0	0	0	0	1	9.13346			4.21951		4.31749	9.07016	8.71342	13.3436	8.74831	8.28299	9.23562	6.90776	0	1	1	0	3	3	1	0	0	0	0
1	0	0	0	0	0	0	0	0	8.08333			3.49651	6.04973	7.38026	8.07993	8.71539	13.3127	9.62905	8.44462	9.89596	0	0	0	0	0	0	3	1	0	0	0	1
1	1	1	1	0	0	0	0	1	8.07807			5.50126	5.8861	6.22258	8.22791	8.45872	12.9999		0	0	6.85646	0	1	1	0	0	1	1	0	0	0	0
1	0	0	0	1	0	0	0	1	7.67647	7.46451	3.80666	4.68213	6.49678	1.38629	8.388	8.18535	13.1072	9.15905	8.29155	9.5097	7.6009	0	1	1	0	1	3	2	0	1	1	0
1	0	0	0	1	0	0	0	1		7.00125		4.14313	6.32077	1.09861	7.44694	7.24708	12.2338	8.87221	5.70378	8.91342	0	0	0	2	2	1	1	1	0	0	1	0
1	1	0	0	0	0	0	0	0		7.90101		5.52943		1.09861	7.90101	8.48879	13.4926	6.90776	5.99146	7.24423	7.6009	1	1	1	2	1	0	2	0	0	0	0
1	0	0	0	0	0	0	0	0	8.32239			2.56495	6.21461	1.38629	8.33327	8.10168	12.7923	8.85367	8.63764	9.44462	0	1	0	0	0	0	0	1	0	0	0	0
1	0	0	0	0	0	0	0	0	8.40088	8.49126		1.09861	3.91202	1.38629	9.01627	8.56713	13.8091	10.7144	8.38023	10.8069	0	0	1	1	2	1	2	2	1	0	0	0
1	0	0	0	0	0	0	0	1	5.15329	7.92299		6.62407	6.24222	1.38629	8.35937	8.30795	13.0605	9.21034	9.03599	9.82011	5.52146	0	1	0	0	1	3	2	0	0	0	1
1	0	1	1	0	0	0	0	1	8.05484			4.69135	4.63473	8.06621	8.0642	8.69751	13.3682	7.82405	0	7.82405	6.62007	0	1	1	0	0	3	1	0	0	1	1
1	0	0	0	1	0	0	0	1	8.32942			5.31321	5.48894	8.16166	8.38046	8.6183	12.8928	9.21034	8.00637	9.4727	0	1	0	0	2	0	1	1	0	0	1	0
1	1	0	1	0	0	0	0	1		7.03878		6.72263	5.96101	1.38629	7.6811	7.28893	12.0991	10.6334	7.6009	10.6805	10.3839	0	2	1	0	1	1	2	1	0	1	0
1	0	0	1	0	0	0	0	1	6.86693			5.40268	7.17012	1.09861	7.77233	7.66106	12.6858	9.21034	6.00389	9.25004	8.00637	1	0	2	0	0	1	1	0	0	1	0
1	0	0	0	0	0	0	0	1	6.76157			2.07944	6.68461	1.09861	7.73587	7.69439	12.248	9.04782	4.86753	9.063	0	1	1	1	2	3	1	3	0	0	0	1
1	0	0	0	0	0	0	0	1	6.6695			5.7301	7.21597	1.38629	8.01069	8.0183	12.707	8.85367	5.07517	8.87627	0	1	2	2	2	3	3	1	0	0	1	1
1	0	0	0	0	0	0	0	0	8.18869			5.71043	5.96358	3.17805	8.28879	8.47136	13.4757	7.69621	7.07327	8.12563	5.29832	0	1	0	0	0	3	1	0	0	0	1
1	0	0	0	0	0	0	0	1	8.71555			5.54908	4.27667	6.6896	8.65347	8.83405	13.4997	9.22523	7.6019	9.40525	7.1507	0	1	0	0	0	3	1	0	0	0	1
1	0	0	0	1	1	0	0	1			5.99146	5.77765	6.52649	1.38629	7.23129	7.42655	12.1369	9.79813	9.68034	10.4341	0	0	2	0	0	3	1	1	1	0	1	0
1	0	0	0	1	0	0	0	1			3.95124	7.74197	5.96101	1.38629	7.89469	7.70526	12.5964	10.4631	8.62191	10.6103	0	0	2	1	0	3	1	1	0	0	1	0
1	0	0	0	1	0	0	0	1	8.8323			5.93489	5.20401	5.61677	8.87459	8.71735	13.3155	10.0908	7.82724	10.1897	8.69951	0	2	1	0	3	3	1	0	0	1	0
1	0	0	0	0	0	0	0	1	7.62071	4.62497		3.7612	5.0876	5.84064	7.735	7.75791	12.4383	9.21034	8.39661	9.5772	0	0	0	2	0	1	1	2	0	0	1	0
1	0	0	0	0	0	0	0	1	7.28482	7.85205	3.3322	4.29046	5.26786	1.38629	8.31189	8.43294	13.3155	11.1062	7.78322	11.1416	5.29832	0	1	1	0	1	2	1	0	0	0	0
1	0	0	0	0	0	0	0	1	7.49554	6.25383	5.48064	5.92693		1.38629	7.94655	7.90101	13.0077	9.79813	8.48776	10.0369	7.24423	0	1	1	0	0	1	1	0	0	0	0
1	0	0	0	1	0	0	0	1				6.38012	5.48894	1.09861	6.72383	6.56244	11.7985		5.99146	5.99146	0	1	2	2	2	3	0	1	1	0	1	0
1	0	0	0	1	1	1	1	1			2.99573	5.84354	5.48894	7.93737	6.39259	8.07215	11.9091	9.90349	7.67322	10.0056	0	1	2	2	2	3	0	1	1	0	1	0
1	0	0	0	0	0	0	0	0	8.07589			4.02535		1.09861	7.98888	7.79317	12.6642	8.41183	8.06903	8.9482	7.09008	1	0	1	1	0	0	1	0	0	0	0
1	1	1	1	0	0	0	0	0	8.304			3.13549		1.38629	8.1873	8.75778	13.3628		0	0	8.51719	0	1	1	0	0	3	1	0	0	0	1
1	0	0	0	0	0	0	0	1		6.01859	6.49224	5.93754		9.21064	7.13728	7.2807	13.1142	10.3023	8.9872	10.5401	6.21461	1	1	1	2	1	0	1	0	0	0	0
1	0	0	0	0	0	0	0	1	8.9359	7.47873	3.68888	4.77912		1.60944	8.99082	9.12085	13.75	11.0079	8.39412	11.0786	0	0	1	0	0	1	3	2	0	0	0	1
1	0	0	0	1	0	0	0	1	7.43248			4.2485	6.54247	7.06732	7.78522	7.69439	12.6138	6.21461	7.80792	7.99294	0	0	1	1	2	0	0	1	0	0	0	0
1	1	0	0	0	0	0	0	1	8.0097			1.09861	5.99146	4.18965	8.11367	7.99834	13.3184	6.21461	6.60665	7.12287	7.24423	1	1	1	2	0	2	2	0	0	0	0
1	0	0	0	0	0	0	0	1		3.78419	4.14313	6.95655	5.52146	1.09861	7.24323	7.10988	11.2834	9.26861	6.95655	9.36306	0	1	2	2	2	3	0	1	1	0	1	0
1	0	0	0	0	0	0	0	0	6.59578		2.30259	4.06044	2.70805	1.09861	6.63147	7.41938	12.4315	8.29405	6.21461	8.41183	7.37776	1	0	0	1	3	0	2	0	0	0	0
1	0	0	0	0	0	0	0	1	6.04025		2.94444	7.39018		1.09861	7.62296	7.43367	12.4176	10.0257	7.00307	10.0732	0	1	1	1	2	3	0	2	0	0	0	0
1	0	0	0	0	0	0	0	1	9.24966		5.2832	2.99573	7.18083	3.21888	9.28656	9.23132	14.2128	10.7144	9.51466	10.9778	0	0	0	0	0	3	3	1	0	0	1	0
1	0	0	0	0	0	0	0	1	9.2555			4.07754	5.57595	1.38629	9.11262	9.15186	13.9665	10.1266	7.86327	10.2256	0	0	1	0	0	0	3	1	0	0	0	1
1	0	0	0	0	0	0	0	0	9.09156			5.34233		1.38629	8.92811	8.93853	14.3402	10.0711	8.65973	10.2893	8.51719	0	1	0	0	0	3	1	0	0	0	1
1	1	0	1	0	0	0	0	1	8.30425			6.05444	5.60212	1.60944	8.41538	8.48879	13.223	9.79813	6.7093	9.84268	9.10498	0	1	1	0	0	3	1	0	0	1	1
1	0	0	0	0	0	0	0	0			5.12396	5.65948	5.48894	1.09861	6.48647	6.64379	11.0923	8.00637	8.70035	9.10554	0	0	2	1	2	3	0	2	1	0	1	0
1	0	0	0	0	0	0	0	1		7.09174	3.91202	5.87493	6.34388	1.38629	7.68405	7.21229	12.2169	8.6125	8.1374	9.09605	0	0	2	2	0	1	1	1	1	0	1	0
1	0	0	0	0	0	0	0	1	6.64639			5.77765	5.95584	1.09861	7.29097	7.14835	12.2169	9.79813	8.53582	10.0473	0	1	0	1	2	3	0	1	0	0	1	0
1	0	0	0	0	0	0	0	0	8.3426		6.10032	3.97029	5.99146	1.38629	8.4659	8.47387	13.3655	9.93062	8.24276	10.1003	6.21461	0	1	2	0	0	3	1	0	0	0	1
1	0	0	0	1	0	0	0	1		4.38203	2.99573	6.20658	7.30586	1.38629	7.63675	8.09071	12.2587	10.7255	7.56008	10.7668	0	0	2	2	0	3	1	1	1	0	1	0
1	1	0	1	0	0	0	0	1				5.80814	5.93754	1.09861	6.93925	6.85435	11.9873	5.43808	3.2581	5.54518	5.70378	1	1	1	2	3	0	3	0	1	0	0
1	0	0	1	0	0	0	0	1	6.68461		7.09008	6.60665	5.8861	1.38629	7.91132	7.99024	12.4981	10.7144	7.39634	10.75	9.4727	0	2	1	0	3	1	2	1	0	1	0
1	0	0	0	1	1	1	1	1	6.17794	6.19236		4.5326	6.42325	4.82028	7.41938	7.80792	12.2169	9.30837	7.64969	9.48265	0	0	0	1	0	1	1	1	0	0	1	0
1	0	0	0	0	0	0	0	0	8.47637			4.47734		1.38629	8.37747	8.31385	13.2127	8.9872	6.35611	9.05672	7.6009	0	0	0	0	0	3	1	0	0	0	1
1	0	0	0	0	0	0	0	1	6.21461			6.41346	5.48894	1.09861	7.20934	6.97354	12.0498		5.29832	5.29832	0	1	2	2	2	3	0	2	1	0	1	0
1	0	0	0	1	1	0	0	1	4.68213	5.56068		4.77068	5.50126	1.09861	6.59441	6.52796	11.4621	7.49554	4.38203	7.53903	0	1	0	2	2	1	0	2	0	0	1	0
1	0	0	1	0	0	0	0	0	7.49554			1.09861		1.09861	7.38461	7.50219	12.36	9.21034	3.4012	9.21334	7.26403	0	1	0	1	0	0	1	0	0	0	0
1	0	0	0	0	0	0	0	1			7.47873	4.77068		1.38629	7.51098	7.35244	11.7985	11.0828	9.44541	11.2605	9.74097	0	0	1	0	3	1	1	1	0	1	0
1	0	1	0	1	1	0	0	1		3.91202	4.21951	5.22036	5.89164	1.09861	6.49072	6.81564	11.6742	8.90246	0	8.90246	0	1	2	2	2	1	0	1	1	0	1	0
1	1	0	1	0	0	0	0	1	6.90375			3.97029	6.41999	1.38629	7.40184	7.35244	12.3223	9.21034	4.60517	9.22029	9.01189	1	0	1	0	0	2	1	0	1	1	0
1	1	0	1	0	0	0	0	1	6.37673			5.31321		5.52146	6.6733	6.80239	11.9321	7.37776	5.01064	7.46737	7.09008	1	1	1	2	0	0	2	1	0	0	0
1	0	0	0	0	0	0	0	1	8.37931			4.74493	6.29157	1.38629	8.43707	8.46379	13.5505	8.29405	7.10661	8.56025	0	0	1	2	2	0	2	1	0	0	0	1
1	0	0	0	0	0	0	0	1	8.05643	3.68888	2.19722	6.25958	6.09131	4.43082	8.31189	8.30795	12.8113	5.29832	6.75693	6.96602	0	0	1	1	0	0	2	1	0	0	1	0
1	0	0	0	1	1	0	0	1				4.29046	6.18209	1.38629	6.18415	7.06987	12.0086	9.39266	5.29832	9.40919	0	1	0	1	2	3	1	2	1	0	1	0
1	0	0	0	0	0	0	0	1		6.19032	5.70378	5.33754	6.42811	1.38629	7.38337	7.29709	12.0191	10.4762	9.63102	10.8335	0	0	2	2	0	1	1	1	0	0	1	0
1	1	0	1	0	0	0	0	0	8.77956			5.15329	6.53959	1.38629	8.74783	8.75021	13.5794	10.4913	6.21461	10.5051	9.90349	0	1	0	0	0	3	2	0	0	0	1
1	1	0	0	0	0	0	0	0	8.49923	6.47697		3.13549	6.11589	1.38629	8.63994	8.47387	13.2775	6.90776	7.76302	8.11731	8.46295	0	1	0	0	1	3	2	0	0	0	1
1	0	0	0	1	1	1	1	1				5.33754	5.48894	1.09861	6.08495	7.06987	11.1183	9.4727	6.90776	9.54681	0	1	2	2	2	3	0	1	1	0	1	0
1	0	0	1	1	1	0	0	1		3.17805		5.8693	6.06146	1.09861	6.67985	6.59578	11.1683	9.39266	3.80666	9.39641	7.6009	1	2	2	2	3	0	1	1	0	1	0
1	1	0	0	1	1	0	0	1	7.49554			4.41884	5.81114	7.6029	7.64195	8.04943	12.6912	8.10168	7.00307	8.38936	7.6009	1	1	2	0	0	1	1	0	0	1	0
1	1	0	0	0	0	0	0	1	7.91863			3.97029	5.79606	5.04986	8.02898	8.0684	13.0307	5.99146	7.50659	7.70526	8.00637	0	1	1	0	0	3	2	0	0	0	1
1	1	0	0	1	0	0	0	1	8.16451			5.86647	7.55433	6.91175	8.53543	8.92585	13.6264		7.43426	7.43426	8.35232	0	0	1	0	0	2	1	0	0	0	1
1	0	0	0	1	0	0	0	1	8.1699			6.46147	5.48894	4.82028	8.34546	8.07589	12.8664	9.39266	7.91206	9.59764	0	0	1	1	0	0	2	1	0	0	1	0
1	0	0	0	0	0	0	0	1	6.7334	6.55108		4.65396	5.91889	1.38629	7.33759	8.21501	12.9395	10.3417	7.58579	10.4034	8.69951	0	1	1	0	1	2	2	0	0	0	0
1	0	0	0	0	0	0	0	1	9.33733			3.49651		7.90249	9.15683	9.32545	14.0708	10.7364	9.12696	10.9187	9.86786	0	1	0	0	0	3	1	0	0	0	1
1	0	0	0	0	0	0	0	1		2.99573	3.68888	3.49651	7.6912	1.09861	7.8411	7.52833	12.4786	9.21034	8.18924	9.51797	0	1	2	1	2	3	1	1	0	1	1	0
1	0	0	0	1	0	0	0	1		5.99645	3.09104	5.45532	6.04025	3.09104	6.96035	7.17625	12.3145	10.8248	7.13887	10.8495	0	0	2	2	0	1	1	1	1	0	1	0
1	0	0	0	0	0	0	0	1			7.15462	4.38203	6.48004	1.38629	7.42417	7.55381	12.83	10.309	10.4913	11.0974	6.90776	0	2	1	0	3	1	2	1	0	1	0
1	0	0	0	0	0	0	0	1	3.80666	7.90839	2.70805	4.41884	6.63988	1.38629	8.08086	8.52516	13.1417	9.93305	7.90839	10.0571	8.51719	0	1	0	0	1	2	2	1	0	0	1
1	0	0	0	0	0	0	0	1	7.64444			7.27586	3.89182	4.66344	8.14514	8.182	13.3184		6.14204	6.14204	0	0	1	0	0	0	3	1	0	0	0	1
1	0	0	0	0	0	0	0	1	5.70378	3.4012		5.87212	5.95584	1.09861	6.97635	6.82871	12.3674		5.70378	5.70378	0	1	2	2	2	3	0	1	1	0	1	0
1	0	0	1	1	1	0	0	1		5.2575	3.91202	6.6695	6.74759	1.38629	7.52726	7.41216	11.9206	10.5509	4.60517	10.5535	8.29405	0	2	2	0	1	1	2	0	0	1	0
1	1	0	1	0	0	0	0	1	8.84808			5.66296	6.18826	5.53733	8.82291	8.64611	13.6285	11.1273	8.52238	11.1986	10.5453	0	0	0	0	0	3	1	0	0	0	1
1	0	0	0	0	0	0	0	1	4.99721	5.07517		6.05678	6.52649	1.38629	7.25446	7.21229	12.3674	8.52714	4.60517	8.54675	0	0	0	2	0	1	1	1	1	0	1	0
1	0	0	0	0	0	0	0	1	7.25559	7.49554		4.81218		1.38629	7.99934	8.11253	13.0494	8.89563	4.86753	8.91328	0	0	1	1	0	1	2	2	0	0	0	1
1	0	0	0	0	0	0	0	1	7.45066	2.94444		2.56495	5.48894	6.22059	7.54908	7.73718	12.2254	9.2945	6.21461	9.33944	6.21461	0	0	0	2	0	0	1	0	0	1	0
1	0	0	0	0	0	0	0	1	8.1374		2.99573	4.34381		1.38629	8.08795	8.25323	13.1685	9.21034	8.21175	9.52398	0	0	1	0	0	0	3	1	0	0	0	1
1	1	0	1	0	0	0	0	0		8.39909		4.63473		7.82564	8.38981	8.34569	13.387	6.90776	5.47646	7.12206	7.2724	0	1	0	0	1	2	2	0	0	0	0
1	0	0	0	0	0	0	0	1	6.96602	8.24905		6.31536		1.38629	8.46147	8.48384	13.7008	10.1346	7.69621	10.2183	0	0	1	1	0	1	2	2	0	0	0	0
1	0	0	0	0	0	0	0	1	8.40738			1.09861	5.57595	4.39445	8.30968	8.30202	13.1945	9.561	9.18595	10.0841	0	0	1	0	0	0	2	1	0	0	0	1
1	0	0	0	0	0	0	0	0	8.31874			1.09861		1.09861	8.18841	7.75791	12.8392	8.69951	7.56528	8.97841	0	1	0	0	1	0	0	1	0	0	0	0
1	0	0	0	0	0	0	0	0	9.33785		5.24702	4.63473		1.38629	9.22906	9.16576	13.9575	11.0397	9.74637	11.2822	0	0	1	0	0	0	3	1	0	0	0	1
1	0	0	1	0	0	0	0	1	7.75791			3.97029	6.64639	1.38629	7.89469	7.88758	12.5905	10.5453	4.44265	10.5476	6.21461	0	0	1	0	0	1	1	1	0	1	0
1	0	0	0	0	0	0	0	1		6.1717	3.8712	5.96871	6.51767	1.38629	7.37161	7.52833	12.1552	9.72197	8.04879	9.89394	0	0	2	1	0	1	1	1	1	0	1	0
1	0	1	0	1	1	1	1	1			3.4012	7.39203		6.40192	7.33967	7.70526	12.0294	9.74097	6.30992	9.77281	0	1	1	1	2	3	0	1	0	0	0	0
1	0	0	0	0	0	0	0	0	8.44934			4.92725	7.16317	5.56452	8.64488	8.67317	13.3268	8.51719	8.01301	8.98969	7.17012	0	0	0	0	0	3	1	0	0	0	1
1	0	0	0	1	0	0	0	1	6.81564		6.56527	6.55536	5.34711	1.38629	7.79934	7.8462	12.8438	10.7144	9.39964	10.9523	8.16052	0	0	1	0	1	1	1	0	0	1	0
1	0	0	1	0	0	0	0	1	6.71417	5.56834	6.92756	4.41884	5.84932	1.38629	7.71244	7.65539	12.0894	10.779	5.70378	10.7852	9.33256	0	0	1	0	1	1	2	0	0	1	0
1	0	0	0	0	0	0	0	1	8.63248			1.09861	5.743	1.38629	8.55526	8.95261	13.4806	9.85219	8.57735	10.0986	8.51719	0	1	0	0	0	2	1	0	0	0	1
1	1	1	1	1	1	1	0	1	7.75791	5.42935		5.73657	6.62804	5.21494	8.14032	8.59637	13.3736	8.00637	0	8.00637	7.6009	0	0	1	0	0	2	2	0	0	0	1
1	0	0	0	0	0	0	0	0	8.54908			3.49651	6.53088	1.38629	8.59212	8.59415	13.6969	8.69951	6.98472	8.86503	6.68461	0	0	0	0	0	3	1	0	0	0	1
1	1	0	1	0	0	0	0	1	8.76997			4.29046	6.47851	5.76205	8.80717	8.98168	12.4519	7.61085	5.34711	7.70976	9.44462	0	1	2	0	0	1	1	0	0	0	0
1	1	1	1	0	0	0	0	1	6.03069			5.31321	6.03069	1.09861	7.0639	7.05962	12.5255	8.47637	0	8.47637	7.6009	0	1	1	2	3	2	3	1	0	0	1
1	1	1	1	0	0	0	0	0	8.15335			6.5582	5.48064	1.38629	8.31189	8.40648	12.8619	8.07091	0	8.07091	8.00637	0	1	1	0	0	2	1	1	0	0	0
1	0	0	0	0	0	0	0	0	8.36776		3.4012	6.20658	6.32794	6.1506	8.50674	8.51319	13.6872	10.9151	8.67317	11.0161	0	0	1	1	0	0	1	1	0	0	0	0
1	0	0	0	0	0	0	0	1	7.80384		4.49981	1.09861	5.27811	6.55536	7.82844	8.23748	11.9434	8.41183	8.57546	9.19014	7.74066	1	1	1	2	3	0	1	1	0	0	0
1	0	0	0	1	1	1	0	1				7.04316	5.53339	1.09861	7.2428	7.01751	11.3667		5.48064	5.48064	0	1	2	2	2	3	0	1	1	0	1	0
1	0	0	0	0	0	0	0	1		5.273	3.66356	5.34233	6.03069	1.09861	6.75437	6.80239	11.6594	9.34662	7.40853	9.48113	0	1	0	2	2	1	0	2	1	0	1	0
1	0	0	1	0	0	0	0	1	8.3957			4.63473	5.99146	1.38629	8.47366	8.48879	13.2009	9.4727	5.01064	9.48418	8.36637	0	1	0	0	0	3	2	0	0	0	1
1	0	0	0	0	0	0	0	1	7.6382		3.8712	5.42495	5.97635	1.38629	7.87284	7.91425	12.7174	10.0432	8.09255	10.1762	0	0	0	1	0	3	1	1	0	0	1	0
1	0	0	0	1	0	0	0	1	6.39693	5.99146	4.78749	6.22059	5.65948	1.38629	7.54221	7.48212	12.0991	10.6549	9.61581	10.9578	0	0	2	0	0	1	1	1	1	0	1	0
1	0	0	0	0	0	0	0	1	5.10595	3.95124	4.38203	7.01031	6.69456	1.38629	7.68018	7.56008	12.1369	10.3199	8.88461	10.5334	0	0	0	2	0	3	1	1	1	0	1	0
1	0	0	0	0	0	0	0	1	8.14671			1.38629		6.18209	8.04173	8.11253	13.3325		8.24276	8.24276	6.42162	0	0	0	1	0	1	1	0	0	0	0
1	0	0	0	0	0	0	0	1	7.37149		3.80666	1.09861	6.41673	7.49776	7.64281	7.72135	12.6912	9.96176	7.94449	10.0866	0	0	1	1	0	1	3	2	0	0	1	1
1	1	1	1	1	1	1	0	1	7.62657			5.26269	5.94803	1.38629	7.82724	8.06464	12.4587	5.29832	0	5.29832	7.22257	0	1	1	2	0	2	1	0	0	0	0
1	0	0	1	1	0	0	0	1			5.99146	6.96885	5.96101	1.38629	7.50384	7.51534	12.1087	9.3501	3.4012	9.35271	6.90776	0	2	1	0	3	1	1	1	0	1	0
1	0	0	0	0	0	0	0	0	9.06624		4.44265	3.49651		1.38629	8.9852	8.72907	13.6573	9.79813	9.04405	10.1837	8.51719	0	1	1	0	0	3	1	0	0	0	1
1	0	0	0	1	0	0	0	1			5.70378	7.11721		1.09861	7.31841	7.40489	12.0599	9.04782	9.83199	10.208	0	1	1	1	2	3	0	2	1	0	0	0
1	0	0	0	0	0	0	0	1				6.62141	6.44254	1.38629	7.22824	7.04925	11.6136		6.21461	6.21461	0	0	2	0	0	3	1	2	1	0	1	0
1	0	0	0	0	0	0	0	1	5.90808		5.19296	1.60944	6.77537	5.32301	7.23921	8.43555	11.9091	9.11603	8.00637	9.40096	0	1	1	2	2	0	0	1	0	0	0	0
1	0	0	1	0	0	0	0	0	7.93737			4.99721		1.09861	7.90397	7.98207	12.6965	9.33609	3.4012	9.33873	6.90776	1	1	1	2	0	0	1	0	0	0	0
1	0	0	0	0	0	0	0	1	7.54327	7.34923		4.04305	3.3673	1.60944	7.88345	8.49862	13.643	10.3417	8.44247	10.4812	9.43348	0	1	0	0	1	3	1	0	0	0	0
1	0	0	0	1	0	0	0	1		6.65673	3.91202	6.6896	6.07074	5.29832	7.6212	7.69439	12.1643	11.3473	7.47307	11.3678	0	0	0	2	0	1	1	1	1	0	1	0
1	1	0	1	0	0	0	0	0	8.34664	8.00637					8.87889	8.81106	12.7923	7.17012	6.22654	7.49887	9.66142	0	1	1	0	1	2	2	1	0	0	1
1	0	0	0	0	0	0	0	1			2.99573	5.15329	6.49828	1.38629	6.71925	6.82871	11.6136	8.51719	6.90776	8.69951	4.60517	0	2	1	0	3	1	2	1	0	1	0
1	1	0	1	0	0	0	0	1		2.30259		3.3673	6.68835	1.38629	7.30371	7.57866	12.5964	5.29832	2.30259	5.34711	7.6009	1	1	1	2	3	2	2	0	0	0	1
1	0	0	0	0	0	0	0	1	5.48064	5.52545		5.14166	6.36303	1.09861	7.12158	6.61204	11.7032	9.25436	6.13123	9.29743	0	1	0	2	2	1	0	1	1	0	1	0
1	0	0	0	0	0	0	0	1			2.70805	5.72685	6.70441	1.38629	7.02643	7.04925	11.998	9.54681	7.25488	9.6431	0	0	0	2	0	3	1	1	1	0	1	0
1	0	0	0	0	0	0	0	1	6.96319			5.69373	6.61473	4.48864	7.77821	7.67229	12.5173	6.96602	5.85793	7.25135	0	1	0	2	2	0	1	1	1	0	1	1
1	0	0	0	0	0	0	0	0	8.45489			8.05611	6.47851	1.60944	8.98994	8.89672	13.4878	10.3198	7.76089	10.3944	9.08614	0	0	0	0	0	3	1	0	0	0	1
1	0	0	0	0	0	0	0	0	7.43544		6.57925	6.98749	5.81711	1.09861	8.19699	8.1409	13.1552	10.8198	8.3673	10.9024	7.6009	1	1	0	2	0	2	2	0	0	0	1
1	0	0	1	0	0	0	0	0	7.33302			2.19722	6.35611	1.09861	7.8067	7.78821	12.816	6.90776	2.30259	6.91771	5.73657	0	1	1	2	3	3	3	1	0	0	1
1	0	0	0	0	0	0	0	1	6.76273	5.45104	0	5.71373	6.42811	1.60944	7.52456	7.62657	13.2199	10.1659	5.56068	10.1758	0	0	2	2	0	1	3	1	0	0	1	1
1	0	0	0	1	1	1	0	1		4.58497	4.02535	7.28824	6.29711	1.38629	7.67229	7.53476	12.0294	9.88328	7.74066	9.99424	0	0	2	1	0	1	1	3	0	0	1	0
1	0	0	0	1	1	1	0	1	4.94164	4.96284		5.64191	6.04737	3.46574	6.89081	7.33694	12.1369	9.70504	7.82405	9.84692	0	0	2	2	0	1	1	1	0	0	1	0
1	0	0	0	1	1	0	0	1		3.4012	6.55108	5.75257		1.09861	6.95177	7.0067	12.1087		10.6091	10.6091	0	1	2	1	2	3	0	1	1	0	1	0
1	0	0	0	0	0	0	0	1	5.56068	6.19644	1.94591	5.12396	6.52209	1.38629	7.33328	7.22984	12.1369	8.51719	5.99146	8.59415	0	0	2	2	0	1	1	2	1	0	1	0
1	0	0	0	0	0	0	0	0	7.5475		7.6009	4.57471	5.70378	5.53733	8.30721	7.87853	12.7226	10.0858	9.67407	10.5941	0	0	0	1	0	3	1	2	0	0	1	0
1	0	0	0	0	0	0	0	1	8.18869	8.85367		1.60944	6.79571	8.51819	9.28647	8.77648	13.8056	10.0078	8.33327	10.1796	8.29405	0	1	0	0	0	3	2	0	0	0	1
1	0	0	0	0	0	0	0	0	8.327			1.09861	6.29527	1.60944	8.02322	8.10531	13.175	6.39693	6.21461	7.00307	5.34711	0	1	1	0	0	3	2	0	0	0	1
1	1	0	1	0	0	0	0	1	7.88231			1.09861		1.38629	7.79359	7.6382	12.5846	8.29405	5.85793	8.37793	7.49554	1	1	1	2	3	1	1	0	0	0	0
1	0	0	0	0	0	0	0	0	9.41703		2.99573	2.56495	2.63906	1.60944	9.28684	9.22543	14.1011	11.0509	9.1313	11.1877	0	0	1	1	0	0	3	1	0	0	0	1
1	0	0	0	0	0	0	0	1		8.0067	3.91202	5.20949	6.82002	1.09861	8.29555	8.25635	13.0642	10.0389	8.31385	10.2029	5.99146	1	1	1	2	1	2	2	0	0	1	1
1	1	0	0	0	0	0	0	1	8.94637		4.78749	4.65396		1.38629	8.82659	8.66285	13.7047	10.4103	8.47741	10.5455	9.79813	0	1	0	0	0	3	1	0	0	0	1
1	0	0	0	1	0	0	0	1			3.4012	6.9575	6.58203	1.09861	7.47704	7.17625	11.8736	9.30565	8.16905	9.58397	0	1	1	1	2	3	0	2	1	0	0	0
1	0	0	0	0	0	0	0	1	7.56008	6.93537		5.35186	6.94601	5.14166	8.27129	8.61396	13.5968	9.23014	5.01064	9.24474	4.82831	0	1	2	0	1	3	2	0	0	1	1
1	0	0	1	0	0	0	0	1	5.8861	7.78322		4.77068		1.38629	7.83122	7.87853	12.8207	10.3353	5.94017	10.3475	8.45105	0	1	1	0	1	2	2	0	0	0	0
1	0	0	0	1	1	1	0	1	6.83518	5.46383	4.09434	5.31321	6.87833	1.38629	7.75791	8.00637	12.5964	10.7852	8.35467	10.8695	0	0	1	1	0	1	1	1	0	0	1	0
1	0	0	0	0	0	0	0	0	8.18591		2.99573	1.09861		1.38629	8.13769	8.11253	12.7937	11.2332	7.23706	11.2514	7.82405	0	1	1	0	0	2	1	0	0	0	0
1	0	0	0	0	0	0	0	1				6.53233	5.48894	1.09861	6.83282	6.7334	11.7174		6.21461	6.21461	0	1	2	2	2	3	0	1	1	0	1	0
1	0	0	0	1	1	0	0	1	7.58579			6.33328	6.51026	1.38629	8.01863	8.04943	12.6421	9.10498	6.08677	9.15271	0	0	0	1	0	0	1	1	0	0	1	0
1	0	0	0	1	0	0	0	1	8.61032			5.39816		1.60944	8.58691	8.60959	13.5617	8.41183	6.29157	8.52516	7.31322	0	1	1	0	0	3	1	0	0	0	1
1	0	0	0	0	0	0	0	1				6.18002	5.48894	1.09861	6.58452	6.61204	11.4801		4.78749	4.78749	0	1	2	2	2	3	0	1	1	0	1	0
1	0	0	0	0	0	0	0	1	8.12267	7.35244		5.09375	6.17379	1.38629	8.56808	8.51559	13.2837	8.9872	6.32794	9.05486	0	0	1	1	0	3	3	1	0	0	0	0
1	0	0	0	0	0	0	0	0	8.48673	3.4012		5.06259		8.16052	8.41405	8.4198	13.2385	9.74097	8.44225	9.98225	8.41183	0	1	0	0	0	2	1	0	0	0	1
1	0	0	1	0	0	0	0	1	8.00803	4.49981		4.72739		1.38629	8.0037	7.89208	12.7923	8.77956	5.70378	8.82468	7.6009	0	1	1	0	0	1	1	1	0	0	1
1	1	0	0	0	0	0	0	1	8.42156			1.09861		4.12713	8.35397	7.97797	13.0895	10.1023	8.37517	10.266	9.7591	0	1	1	0	0	2	1	0	0	0	1
1	1	1	1	0	0	0	0	1	6.92756	3.4012		5.26269		1.38629	7.05841	7.17625	12.8018		0	0	8.00637	1	2	2	2	0	1	2	1	0	1	0
1	0	0	0	0	0	0	0	1	8.19091		6.23441	3.13549		1.38629	8.25661	8.26873	13.3491	10.2073	5.85793	10.2201	6.21461	0	1	0	0	0	2	1	0	0	0	0
1	0	1	0	0	0	0	0	1	7.62071			6.40192	6.30992	1.38629	8.05357	8.10892	13.0307	6.90776	0	6.90776	0	0	1	0	0	0	3	2	0	0	0	0
1	0	0	0	0	0	0	0	1	8.56159		6.29157	5.03044		6.00141	8.66768	8.49126	13.3491	10.494	9.55676	10.8246	4.60517	0	1	1	0	0	3	1	1	0	0	0
1	0	0	1	0	0	0	0	0	8.74831			1.09861		1.38629	8.64242	8.64611	13.2866	9.54681	4.86753	9.55606	8.29405	0	1	0	0	0	3	1	0	0	0	1
1	0	0	0	1	1	1	0	1				6.59715	5.96101	1.09861	7.02198	7.66669	11.8614	8.57546	7.6009	8.89563	0	1	2	1	0	3	1	1	1	0	1	0
1	0	0	0	1	0	0	0	1		5.02388		6.2186	4.96981	1.09861	6.6806	7.14835	12.1369	10.2056	7.82405	10.294	0	1	2	2	2	1	0	1	1	0	1	0
1	0	0	0	0	0	0	0	1	8.82527	8.16052		6.58617	5.48894	1.60944	9.26284	8.91785	13.7351	9.9988	7.7907	10.1031	0	0	1	1	0	1	3	2	0	0	1	0
1	0	0	0	0	0	0	0	1	8.20029		2.99573	4.7185		1.38629	8.14613	8.21825	12.9881	9.74097	8.35632	9.96444	7.6009	0	1	0	0	0	2	1	0	0	0	1
1	0	0	0	1	0	0	0	1		8.2446	4.56435	6.27288	5.96101	1.60944	8.42967	8.45872	12.8708	10.9682	8.86926	11.0838	9.30565	0	1	0	0	1	3	2	0	0	1	1
1	1	1	1	0	0	0	0	1	7.70976			4.86753	5.56452	1.38629	7.83162	8.15479	13.2599	8.6125	0	8.6125	8.29405	0	1	2	0	0	3	1	0	0	0	1
1	0	0	0	1	0	0	0	1		5.80814	2.56495	6.96979	6.36819	1.38629	7.57917	7.5475	12.3964	11.0021	7.69621	11.0381	6.90776	0	2	2	0	3	1	1	1	0	1	0
1	0	0	0	0	0	0	0	0	8.43381			3.91202	5.95324	4.89784	8.42398	8.40916	13.426	9.86786	7.79975	9.98691	0	0	0	0	0	0	2	1	0	0	0	0
1	0	0	0	0	0	0	0	1	8.90055		2.30259	4.47734		3.52636	8.73585	8.83054	13.6891	10.9904	7.73543	11.0282	8.29405	0	1	0	0	0	3	1	0	0	0	1
1	0	0	0	1	1	0	0	1		4.52179	4.09434	6.12905	6.04973	1.38629	6.93284	6.96224	11.8317		8.537	8.537	0	0	2	1	0	1	1	2	1	0	1	0
1	1	0	0	0	0	0	0	1	4.2485		2.48491	6.01127	5.52146	1.09861	6.60665	6.85435	11.5656		0	0	0	1	2	2	2	3	0	1	1	0	1	0
1	1	0	1	1	1	0	0	0	7.72135			7.14913	1.94591	6.1181	8.03657	8.05706	12.6697	9.74097	6.30992	9.77281	9.4727	1	1	2	2	3	1	1	0	0	0	0
1	0	0	0	0	0	0	0	1			6.29157	7.21891	5.53339	1.38629	7.66011	7.57866	12.4105	11.0317	9.57151	11.2405	0	0	2	1	0	1	1	1	1	0	1	0
1	0	0	0	1	1	1	1	1		4.72739	5.54126	6.18002	5.96101	5.74939	7.1025	7.26403	11.8367	11.0265	9.02401	11.1531	0	0	2	2	0	1	1	1	1	0	1	0
1	0	0	0	0	0	0	0	1	4.94164	6.56527	2.94444	5.76205	5.57595	1.38629	7.2742	6.7334	11.3049	9.21034	7.50604	9.37746	7.31322	1	2	2	2	1	0	1	1	0	1	0
1	1	0	0	0	0	0	0	0	8.87989			1.60944			8.7315	8.71342	13.6793	11.3964	9.98544	11.6147	10.8198	0	1	0	0	0	2	1	0	0	0	1
1	0	0	0	0	0	0	0	1		7.61727	4.09434	4.29046	5.54126	1.09861	7.78846	8.04173	12.4852	9.34575	8.96444	9.8663	0	1	1	2	2	1	0	1	0	0	0	0
1	0	0	0	0	0	0	0	1			3.82864	5.99146	5.9108	1.09861	6.70171	6.64379	11.6444	7.86327	7.93737	8.59415	0	0	2	2	2	3	0	1	1	0	1	0
1	0	0	1	0	0	0	0	0	8.10772			5.71373	6.52209	1.38629	8.34451	8.36823	13.0531	10.3735	6.13123	10.3878	8.24276	0	0	1	0	0	3	2	0	0	0	1
1	0	0	0	0	0	0	0	1	7.1293	3.68888	5.07517	6.77765	6.29342	5.71703	7.95262	7.77821	12.4917	9.90349	9.40426	10.3779	0	0	0	1	0	3	1	1	1	0	1	0
1	0	0	0	1	0	0	0	1		3.8712	4.94876	2.63906	6.9976	1.38629	7.05012	7.39018	11.7452	9.92818	8.83928	10.2183	0	0	0	1	0	1	1	2	1	0	1	0
1	1	0	0	1	0	0	0	1	8.50431			2.56495		8.76468	8.3666	9.08614	13.5255	9.39266	8.73069	9.80863	8.9872	0	1	1	0	0	3	1	0	0	0	1
1	0	0	0	0	0	0	0	1		3.52636	5.78074	6.08905	4.91265	1.09861	6.83669	6.82871	12.0191	9.62245	9.40096	10.211	0	1	0	2	2	3	0	1	1	0	1	0
1	1	0	1	0	0	0	0	1	8.00637			5.01064	5.57595	1.38629	8.03657	8.15133	13.2262	7.37337	5.82895	7.56683	7.6009	0	1	1	0	0	2	1	0	0	0	1
1	0	0	0	0	0	0	0	0	5.39363		4.21951	6.10702	6.56527	1.09861	7.21744	7.14835	11.9545	10.0774	5.52146	10.0879	0	0	0	2	2	2	0	1	1	0	1	0
1	0	0	0	0	0	0	0	1				5.0689	6.96602	1.38629	7.2428	7.3601	12.3747	6.21461	2.70805	6.24417	0	0	0	1	0	3	1	3	1	1	1	0
1	0	0	0	0	0	0	0	1			4.00733	6.27852	6.31716	1.09861	6.90575	7.55381	11.6742	9.39266	8.59415	9.76423	0	0	2	2	2	3	0	1	1	0	1	0
1	1	0	0	1	0	0	0	1	8.00637			4.63473		1.09861	8.0202	8.26873	12.6365	6.21461	5.70378	6.68461	7.29845	0	0	1	1	0	0	2	1	0	0	0
1	1	0	1	0	0	0	0	1	8.88072			5.26269	6.13988	1.38629	8.8498	8.66285	13.8957	10.309	7.39634	10.3619	9.73193	0	0	0	0	0	3	1	0	0	0	1
1	1	0	0	0	0	0	0	0	7.91206			4.36945	6.41673	1.38629	8.04591	8.36823	12.1525		6.90776	6.90776	7.58579	0	0	0	0	3	1	1	0	0	1	0
1	0	0	0	0	0	0	0	1		4.99721	1.09861	6.45047	6.2634	1.38629	7.1761	7.19444	11.6742	8.6052	6.2691	8.69751	5.01064	0	2	2	0	1	1	1	1	0	1	0
1	1	0	1	1	1	1	1	1				4.70048	6.88346	1.09861	7.26108	7.40489	11.7452	5.29832	2.30259	5.34711	5.84064	0	2	2	0	3	1	2	1	1	1	0
1	0	0	0	1	1	0	0	1				7.32647	2.77259	4.41884	7.33616	7.15774	11.8974	7.69621	5.85793	7.84385	0	1	1	2	2	3	0	1	1	0	0	0
1	0	0	0	0	0	0	0	1		5.09987	3.17805	7.46737	6.00389	1.38629	7.75868	7.46164	12.5236	5.70378	7.74932	7.87093	0	0	2	2	0	1	1	1	0	0	1	0
1	0	0	0	0	0	0	0	0	8.34877			5.18178	4.78749	1.38629	8.35773	8.14787	12.8884	9.74765	7.26543	9.8279	7.37776	0	1	0	0	0	3	1	0	0	0	1
1	0	0	0	1	0	0	0	1	8.32069			4.96284	4.70048	1.38629	8.33831	8.24696	13.2324	8.87487	7.18539	9.04429	0	0	1	2	0	3	2	1	0	0	0	0
1	0	0	0	1	1	0	0	0			7.39511	4.99043	5.64897	1.38629	7.58223	7.69439	12.5299	11.6742	10.332	11.9063	6.90776	0	2	2	0	3	1	1	0	0	1	0
1	0	0	0	1	1	1	1	1				1.09861	5.48894	1.09861	5.16707	6.41673	11.1683	9.4727	6.80239	9.53964	7.31322	1	0	2	2	3	0	2	1	0	1	0
1	1	0	0	0	0	0	0	0	7.02108			4.36945	7.02108	6.78333	7.69029	8.182	12.9722	7.31322	5.99146	7.54961	6.90776	0	1	0	2	0	0	1	0	0	0	0
1	1	0	0	0	0	0	0	0		8.4457	4.00733	3.7612	6.30992	1.38629	8.56236	7.98617	13.1658	8.22951	8.21609	8.91597	8.9872	0	1	1	0	1	2	1	0	0	0	1
1	0	0	0	0	0	0	0	1	7.43838		8.15479	5.45104	5.48894	1.60944	8.51859	8.38206	13.0678	11.1844	8.55256	11.2539	8.00637	0	2	0	0	3	3	2	0	0	1	0
1	0	0	0	0	0	0	0	1	7.84776		3.68888	5.71373	3.4012	1.38629	7.92045	7.70526	12.7923	10.1659	8.42945	10.3281	0	0	0	0	0	0	1	2	0	0	0	0
1	0	0	0	0	0	0	0	0	8.69182			5.98141	5.29832	1.38629	8.69918	8.68338	13.5772	9.21034	6.86693	9.30201	7.17012	0	1	0	0	0	3	1	0	0	0	1
1	1	0	0	0	0	0	0	0	9.00577			5.53339	5.67675	8.85424	8.94729	8.74449	13.5816	10.1542	8.37563	10.3103	9.4727	0	0	0	0	0	2	1	0	0	0	1
1	0	0	0	0	0	0	0	0	8.84937		5.97126	6.43935		4.15888	8.82996	9.1326	13.7773	11.0021	7.21524	11.0245	8.4029	0	1	0	0	0	2	1	0	0	0	0
1	0	0	0	0	0	0	0	1	7.5475		4.60517	4.29046	5.82895	1.38629	7.6811	7.75791	12.608	9.40919	8.97462	9.90847	0	0	1	1	0	1	1	1	0	0	0	0
1	0	0	0	0	0	0	0	0	8.1834	6.25767		3.97029	5.5835	6.03309	8.31532	8.21825	13.223	9.01189	7.74932	9.26103	8.00637	0	0	0	0	0	2	1	0	0	0	1
1	0	0	0	1	0	0	0	1		5.82895	3.91202	6.92067	6.6053	4.63473	7.66388	7.6834	12.6421	9.70504	8.20303	9.90608	0	0	0	1	2	1	0	1	0	0	1	0
1	0	0	0	0	0	0	0	0	8.32506			3.97029	6.06146	1.38629	8.30202	8.35984	13.1349	9.68034	6.21461	9.71112	0	0	1	1	0	0	3	1	0	0	0	1
1	0	0	0	1	0	0	0	1	8.17808		4.09434	3.49651	2.83321	4.64439	8.15823	8.23111	12.927	8.51719	8.01301	8.98969	0	0	1	1	0	0	2	1	0	0	0	1
1	0	0	0	0	0	0	0	1	5.29832	4.72739	4.44265	6.83841	5.51343	1.09861	7.2937	7.38275	12.1643	12.0199	8.46653	12.0481	0	1	0	2	2	3	0	1	1	0	1	0
1	0	0	1	0	0	0	0	1	4.94164			3.3322	5.31812	1.09861	5.88943	6.04025	11.3465	8.36637	0	8.36637	7.33954	1	1	1	2	3	1	2	1	0	0	0
1	0	0	0	0	0	0	0	1	6.16121	6.43935	2.30259	6.25958	6.62672	1.38629	7.75791	7.51534	12.2422	11.6622	6.21461	11.6665	0	0	0	1	0	1	1	1	1	0	1	0
1	0	0	1	0	0	0	0	1	8.87277			3.49651	2.56495	1.60944	8.81001	8.80567	13.6368	10.24	7.42774	10.2983	9.31919	0	1	1	0	0	3	2	0	0	0	0
1	0	0	0	0	0	0	0	0		7.41638		3.68888		7.90286	7.3433	7.61481	12.83	9.13777	7.37838	9.29661	8.00637	0	1	0	0	1	3	2	0	0	0	1
1	1	0	1	0	0	0	0	0	7.47307			2.77259		1.09861	7.3601	7.44073	12.1172	7.90101	2.99573	7.90839	8.29405	0	0	1	1	3	0	2	0	0	0	0
1	0	0	1	1	1	1	0	1			6.04025	6.66313	5.8861	1.38629	7.31522	7.44073	12.1643	11.0821	7.04752	11.0997	10.1366	0	2	1	0	3	1	1	1	0	1	0
1	0	0	0	0	0	0	0	1		6.40853	3.2581	5.97635	6.11147	1.09861	7.29845	7.48885	12.382	10.2622	7.78322	10.3427	0	1	2	2	2	1	0	1	0	0	1	0
1	0	0	0	0	0	0	0	1	5.78074	7.37086		1.60944	5.48064	1.38629	7.44659	7.79317	12.6858	9.23357	6.17379	9.2794	6.72143	0	1	1	0	1	3	2	1	1	0	0
1	0	0	0	0	0	0	0	1				6.22456	6.78106	1.38629	7.23418	7.0067	11.7855		6.21461	6.21461	0	0	2	2	0	1	1	1	1	0	1	0
1	0	0	0	1	0	0	0	1	5.36129	7.79152		6.02828	5.39363	1.38629	8.03877	7.94874	12.9058	9.74097	7.83201	9.8792	0	0	0	1	0	0	1	1	0	0	0	0
1	0	0	0	0	0	0	0	0	8.39208	5.20401		2.99573	3.78419	1.38629	8.34617	8.48879	13.4124	9.56802	8.48053	9.85849	0	0	1	1	0	0	3	2	0	0	0	1
1	0	0	0	0	0	0	0	1	4.78749	5.94803		5.17048	6.82002	1.38629	7.36935	7.65539	12.0698	9.62053	6.54391	9.66561	0	0	0	1	0	1	2	2	1	0	1	0
1	1	1	1	0	0	0	0	1	8.69283			5.19296			8.67744	8.67727	13.4537	8.85367	0	8.85367	8.92266	0	1	1	0	0	3	1	0	0	0	1
1	0	0	0	0	0	0	0	1				7.24779	6.45205	1.38629	7.60837	7.6324	12.6252	9.9988	6.90776	10.0432	0	0	0	0	0	0	1	1	0	0	1	0
1	0	0	0	1	0	0	0	1		2.30259		6.30445	5.26786	1.38629	6.61177	6.99577	11.425	9.10498	5.29832	9.12696	0	0	2	2	0	3	1	2	1	0	1	0
1	0	0	0	1	1	0	0	1				5.77144	4.82831	7.82525	6.42325	7.22111	11.8614		7.50494	7.50494	0	1	1	2	2	3	1	3	0	1	0	1
1	0	0	0	1	1	0	0	1				6.24611	2.99573	1.09861	6.28413	6.70441	11.3667		6.90776	6.90776	0	1	0	2	2	0	0	1	1	0	1	0
1	0	0	0	0	0	0	0	1				5.1358	6.21461	1.09861	6.95921	6.76157	11.5819	8.29405	3.91202	8.30647	0	1	2	2	2	3	0	3	1	1	1	0
1	1	0	1	0	0	0	0	0		8.65869	6.17379	2.89037	5.99396	3.17805	8.72502	8.54869	13.6773	10.7397	8.12711	10.8104	10.1056	0	0	1	0	1	3	2	0	0	0	0
1	0	0	0	0	0	0	0	0	8.09132	2.48491		4.04305	6.44889	4.43082	8.2104	8.29605	13.3655	9.41735	6.86066	9.49205	0	0	0	1	0	0	3	1	0	0	0	1
1	0	0	0	0	0	0	0	1	7.49109			3.97029	5.64191	1.38629	7.61628	7.72135	12.5667	6.55108	7.17931	7.60688	0	0	1	2	0	3	1	2	0	0	0	0
1	0	0	0	0	0	0	0	1	8.70566			3.3322	6.2691	6.6896	8.67197	8.68338	13.4782	9.76996	7.6256	9.88073	6.39693	0	0	0	0	0	3	1	0	0	0	1
1	0	0	0	0	0	0	0	1	9.09381		4.60517	1.60944		1.38629	8.95014	8.95416	13.8314	9.21034	8.72518	9.69005	0	0	1	0	0	0	3	1	0	0	0	1
1	0	0	0	1	1	0	0	0	7.62511			7.21008	4.94164	4.29046	8.09499	8.50106	12.9395	8.80986	6.85435	8.9422	6.74524	1	0	1	2	0	2	1	0	0	0	1
1	0	0	0	0	0	0	0	0		8.70616	6.39693	5.20949	5.83773	1.38629	8.77122	8.7653	13.3896	10.5023	8.84506	10.6768	8.6125	0	0	0	0	2	2	1	0	0	0	1
1	0	0	0	1	0	0	0	0	6.98472	7.09008		4.89035		1.38629	7.6212	8.45617	13.6593	11.3851	8.51719	11.4404	9.90349	0	1	0	0	3	3	1	0	0	0	1
1	0	0	0	0	0	0	0	0				6.93537	5.48894	2.56495	7.12769	7.15774	11.8114	9.80918	7.37776	9.89344	7.93737	1	0	1	2	3	0	1	0	0	1	0
1	0	0	1	0	0	0	0	1		6.14419	3.29584	6.7546	5.96101	1.94591	7.41156	7.24708	11.8492	9.55287	4.60517	9.55994	8.21609	0	2	2	0	1	1	2	1	0	1	0
1	0	0	1	0	0	0	0	0		8.1197		1.09861	6.53524	1.38629	8.26462	8.23111	13.338	10.7472	5.76832	10.7541	9.73483	0	1	0	0	0	3	1	0	0	0	1
1	0	0	1	1	1	1	0	0	7.25135	6.10925		2.07944	5.33754	1.09861	7.50879	8.16508	13.0568	9.80145	3.17805	9.80278	8.00637	0	1	2	0	0	3	1	0	0	0	1
1	0	0	0	0	0	0	0	1	5.85793		5.48064	5.53339		1.09861	6.58341	6.91572	11.7855	10.24	6.33683	10.2599	0	1	0	1	2	3	0	2	0	0	1	0
1	1	0	0	0	0	0	0	0				2.30259	6.95464	1.38629	7.35679	7.31322	12.4917	5.2832	4.60517	5.69373	5.70378	0	1	1	2	3	1	3	1	1	0	0
1	0	0	0	1	0	0	0	1		6.48004		4.96284	4.89035	1.38629	6.80683	6.70441	12.3451	10.6264	4.78749	10.6293	5.70378	0	2	2	0	1	1	1	1	0	1	0
1	0	0	1	0	0	0	0	1		7.66294		4.21951	5.52943	5.34233	7.77469	7.97797	13.9302	11.169	6.62007	11.1795	9.85219	0	1	2	0	1	1	2	0	0	0	0
1	0	0	0	0	0	0	0	1	8.71408			6.68336	6.2691	1.38629	8.79649	8.66077	13.5483	10.1849	9.38429	10.5558	9.57498	0	0	0	0	0	3	1	0	0	0	1
1	0	0	0	0	0	0	0	1				6.25383	5.56068	1.09861	6.65929	6.74759	11.1924	7.31322	3.91202	7.34601	0	1	0	2	2	3	0	1	1	0	1	0
1	0	0	0	0	0	0	0	1	9.17854		2.89037	4.89035	5.57595	5.20949	9.16931	9.04026	13.8828	10.0213	9.19746	10.385	0	1	1	1	2	3	3	1	0	0	0	1
1	0	0	0	0	0	0	0	1	9.22217		3.4012	3.68888		5.21494	9.01591	9.35703	14.3714	11.446	9.82347	11.6262	7.24423	0	1	1	0	0	1	1	0	0	0	0
1	1	0	1	0	0	0	0	1	8.63409			4.14313	5.8693	8.39027	8.55352	8.66906	13.2324	10.0858	7.3473	10.1485	9.4727	0	0	0	0	0	2	1	0	0	0	1
1	1	0	1	0	0	0	0	0	6.96224			6.40192		1.09861	7.3994	7.32909	12.511	6.21461	2.30259	6.23441	6.90776	1	1	1	2	0	0	2	0	0	0	0
1	0	0	0	1	0	0	0	1	5.39363			4.04305	7.37275	1.09861	7.51828	7.6382	11.4437	8.0097	5.70378	8.1047	0	0	2	2	2	1	0	2	1	0	1	0
1	0	0	0	1	1	1	1	1	4.09434			6.35784	5.45104	1.09861	6.76157	7.41938	11.9545	8.69951	8.34284	9.23014	0	1	0	2	0	3	0	1	1	0	1	0
1	1	0	1	0	0	0	0	1				6.07074	5.60212	1.09861	6.55507	6.6896	11.5323	6.90776	5.70378	7.17012	8.51719	1	0	2	2	3	0	3	1	0	1	0
1	0	0	0	0	0	0	0	1			5.96615	7.38088	6.33683	1.38629	7.83834	7.47534	12.3451	12.5025	7.71869	12.5108	0	0	2	1	0	1	1	1	1	0	1	0
1	1	0	1	0	0	0	0	0	8.10077			6.45047	6.88346	1.38629	8.45914	8.50106	13.3325	9.21034	5.47227	9.23386	8.9872	0	0	0	0	0	3	1	0	0	0	1
1	1	0	1	0	0	0	0	1				2.77259	6.02345	1.09861	6.24804	6.57925	11.4978	9.21034	4.60517	9.22029	8.43381	1	2	2	2	3	0	3	1	0	1	0
1	0	0	0	0	0	0	0	0	8.97272		4.96284	3.13549		2.99573	8.85466	8.49617	13.6813	10.0648	9.34295	10.4608	0	0	1	0	0	0	2	1	0	0	0	1
1	0	0	0	1	1	1	1	1			5.24702	5.48064	5.51343	1.09861	6.51738	7.53476	11.9545	5.99146	9.26103	9.29835	0	1	2	2	2	3	0	1	1	0	1	0
1	1	0	1	0	0	0	0	0	8.85367	6.05209		7.02108			8.85837	8.81996	13.8357	10.1659	7.12287	10.2124	9.38126	0	1	0	0	0	3	1	0	0	0	1
1	0	0	0	0	0	0	0	1	8.56121		3.68888	4.59512	3.52636	1.38629	8.49597	8.56025	13.3896	8.07091	8.03916	8.74831	0	0	1	2	0	0	3	1	0	0	0	1
1	0	0	0	0	0	0	0	1		4.43082		5.67332	5.98141	1.09861	6.64301	6.47389	11.8855	8.69951	4.2485	8.71111	0	0	2	2	0	1	1	1	1	0	1	0
1	1	0	1	0	0	0	0	1	8.57168			4.72739		4.48864	8.51419	8.52516	13.5595	10.5584	5.743	10.5665	9.82553	0	1	0	0	0	3	1	0	0	0	1
1	0	0	0	0	0	0	0	0	8.71604			1.60944	3.91202		8.6174	8.49862	13.4336	9.68034	8.49372	9.94674	8.77956	0	1	1	0	0	3	1	0	0	0	1
1	1	1	1	0	0	0	0	1	7.30317			1.09861	5.96101	1.38629	7.38523	7.3601	12.6587	10.6454	0	10.6454	9.74097	0	0	0	0	0	1	2	0	0	1	0
1	1	0	1	0	0	0	0	0	7.09008			4.14313	5.56834	4.75359	7.38013	7.56631	12.6858	6.90776	3.4012	6.93731	7.6009	1	1	1	2	0	2	2	0	0	0	1
1	0	0	0	1	1	0	0	1	6.03069			5.53339	6.21461	5.26269	7.01121	7.13887	12.0397	7.6009	7.49554	8.24276	0	0	1	1	1	3	0	2	0	0	0	0
1	0	0	0	0	0	0	0	0	7.90986			1.09861	5.52146	5.3033	7.92335	7.73193	12.8511		5.29832	5.29832	0	0	1	1	2	0	2	1	1	0	0	0
1	0	0	0	0	0	0	0	1	8.54052		2.70805	5.31321	4.60517	3.21888	8.52754	8.5035	13.0192	10.24	7.00307	10.2785	8.41183	0	0	1	0	0	3	1	0	0	0	1
1	0	0	0	0	0	0	0	0			2.99573	6.70073	6.44254	1.38629	7.28194	7.20341	12.0599	9.39266	7.40853	9.52149	0	0	0	2	0	3	1	1	0	0	1	0
1	0	0	0	0	0	0	0	1			5.8861	5.20949	5.96101	1.09861	6.76964	6.70441	12.1643	9.85219	6.21461	9.87817	6.21461	0	2	1	0	3	1	1	0	0	1	0
1	0	0	0	0	0	0	0	1		7.0076		5.17048	5.42935	1.38629	7.26193	7.15774	12.2254	11.1825	7.64969	11.2113	0	0	2	2	0	1	1	1	1	0	1	0
1	0	0	0	0	0	0	0	1	6.03069	6.62672	3.68888	4.31749	6.23048	2.63906	7.48684	7.24708	11.8367	9.64212	8.02617	9.82336	0	0	1	1	1	1	1	1	1	0	1	0
1	0	0	0	1	0	0	0	1	6.29157			6.38519	6.49678	1.38629	7.49198	7.19444	12.275	6.90776	8.0956	8.36171	6.55108	0	0	1	0	3	1	1	0	0	1	1
1	0	0	0	1	0	0	0	1			5.53733	5.31321	7.22766	1.09861	7.51098	8.16508	12.0294	10.309	5.85793	10.3206	0	1	2	2	2	3	0	3	1	0	1	0
1	0	0	1	0	0	0	0	1	8.81552		5.01064	1.09861	5.48894	7.68478	8.79558	9.34137	13.828	10.4043	5.29832	10.4103	8.00637	0	1	1	0	0	3	1	0	0	1	0
1	0	0	0	0	0	0	0	1			5.48064	4.63473	7.87398	1.38629	7.86749	8.50593	12.9681	10.4631	10.0562	10.9734	0	0	0	1	0	0	1	1	0	0	1	0
1	0	0	1	0	0	0	0	1	7.12287	8.54714	1.79176	5.53339	6.84055	1.79176	8.90842	8.51077	13.042	11.3922	7.33694	11.4094	9.66142	0	0	2	0	1	3	2	0	0	1	1
1	0	0	0	0	0	0	0	1	7.58832			5.86079		2.94444	7.75191	7.45472	12.5727	6.30992	6.39693	7.04752	0	1	1	2	2	3	1	2	0	0	0	0
1	1	0	1	0	0	0	0	1	7.37776			5.23644	6.35611	6.00141	7.73875	7.8648	13.5505	9.21034	6.27288	9.26198	8.51719	0	0	1	1	0	1	1	0	0	1	0
1	1	0	1	1	0	0	0	1				6.07764	5.52943	1.09861	6.44445	6.57925	11.2389	8.85367	5.29832	8.88184	8.29405	1	2	2	2	3	0	2	0	0	1	0
1	0	0	0	1	0	0	0	1				7.37963	5.57595	1.09861	7.51262	7.6324	12.3145	10.6011	7.17012	10.633	7.78322	1	0	2	2	3	0	1	0	0	1	0
1	0	0	0	0	0	0	0	1	5.92158	5.86647		1.09861	6.4552	1.38629	7.34627	7.38275	12.2083	9.46498	7.0859	9.55358	0	1	0	2	2	1	2	2	1	1	1	1
1	0	0	0	0	0	0	0	1				2.77259	6.22059	1.09861	6.76273	6.84162	11.5819	6.90776	3.4012	6.93731	0	1	1	2	2	3	0	3	0	0	0	0
1	0	0	0	1	0	0	0	1		3.8712	2.56495	6.13123	6.32436	5.45532	6.97261	7.06987	11.7032	10.3587	6.06379	10.3722	0	0	2	1	0	3	1	1	1	0	1	0
1	0	0	0	0	0	0	0	1	6.78672	8.34759	2.99573	6.80128	6.99393	4.44265	8.81804	8.80387	13.6793	10.8097	7.82804	10.8592	0	0	1	0	2	1	3	1	0	0	1	1
1	0	0	0	0	0	0	0	1	8.95467		4.38203	3.7612	5.54518	7.76387	8.86996	8.75211	13.7518	9.91344	9.18153	10.3061	7.74066	0	1	0	0	0	3	1	1	0	0	1
1	0	0	0	1	0	0	0	1			4.70048	7.24637	6.82871	1.38629	7.78863	7.8648	12.8066	10.1659	8.4551	10.332	0	0	2	1	0	3	1	1	1	0	1	0
1	0	0	0	0	0	0	0	1	6.16331	8.44204	4.52179	4.63473	2.63906	7.38088	8.53605	8.49617	12.9722	10.1266	9.43819	10.5337	0	0	1	1	0	1	3	2	0	0	0	1
1	0	0	0	0	0	0	0	1	8.00637			4.63473	5.89715	1.38629	8.08672	7.95297	12.758	10.52	6.34564	10.5353	0	0	1	2	0	3	2	2	0	0	0	0
1	0	0	0	0	0	0	0	0	8.73343		4.68213	5.64191		1.60944	8.70301	8.68135	13.2748	9.54681	9.37856	10.1594	0	0	1	1	0	0	3	1	0	0	0	1
1	1	0	1	0	0	0	0	1	8.02486			6.34564	5.52146	5.99894	8.17075	8.32264	12.9143	9.22523	6.38012	9.28173	8.51719	0	0	0	1	0	0	1	1	0	0	0
1	0	0	0	1	1	1	1	1				5.99894	6.71901	6.74993	7.21964	7.90101	12.5046	10.309	7.31322	10.3577	0	0	1	1	0	3	2	2	0	0	1	0
1	0	0	0	0	0	0	0	1				2.56495	6.1203	1.09861	6.55507	6.51026	11.425	7.6009	5.31321	7.69758	0	0	2	2	2	3	0	3	1	0	1	0
1	1	0	1	0	0	0	0	0	7.37275			1.60944	3.91202	1.09861	7.31522	7.86019	11.9252	5.29832	4.60517	5.70378	8.00637	1	1	1	0	0	0	2	1	0	0	0
1	0	0	0	0	0	0	0	1				6.31536	5.56452	1.09861	6.70049	6.7334	11.6291	8.29405	5.29832	8.34284	0	1	2	2	2	3	0	1	1	0	1	0
1	0	0	1	0	0	0	0	0	7.76302			4.2485		1.09861	7.57763	7.50879	12.5905	9.79813	5.66988	9.81411	8.66561	1	1	0	1	0	0	2	0	0	0	0
1	0	0	0	0	0	0	0	1	6.64379			5.31321		1.38629	6.82763	7.41216	13.8893	9.21034	7.86327	9.44145	0	1	1	1	2	3	1	1	0	0	0	0
1	0	0	0	0	0	0	0	0	8.43294			4.93447	6.1181	5.92426	8.45468	8.49126	13.3574	9.82553	6.94698	9.88022	8.36637	0	0	0	0	0	2	1	0	0	0	1
1	0	0	0	1	0	0	0	1		6.17587		6.2519	5.99396	1.38629	7.18675	6.98472	11.5323	9.72077	6.90776	9.77906	0	0	2	1	0	2	1	2	1	0	1	0
1	0	0	0	1	1	1	1	1			3.80666	6.75577	5.98645	1.09861	7.16981	7.1293	11.2159	9.05952	6.21461	9.11603	0	0	2	1	2	3	0	2	1	0	1	0
1	0	0	0	0	0	0	0	1	4.78749			5.85793	6.79234	1.38629	7.19818	7.24708	12.9015	9.9988	8.41183	10.1849	8.51719	0	0	1	0	3	1	1	1	0	1	0
1	0	0	0	1	0	0	0	1	8.45574			4.89035	6.36303	7.24708	8.53523	8.31385	13.0787	7.31322	7.31322	8.00637	7.00307	0	0	1	0	0	2	1	0	0	1	0
1	0	0	0	0	0	0	0	0	7.0184			6.16542	7.23706	1.09861	7.99193	8.04943	13.0115	5.85793	2.99573	5.9135	0	1	1	1	2	3	3	3	0	0	0	1
1	0	0	1	1	0	0	0	1				5.93489	5.96101	1.38629	6.54765	6.70441	11.4978	9.10498	2.70805	9.10665	6.19441	0	2	1	0	3	1	2	1	0	1	0
1	0	0	0	1	0	0	0	1	8.5568	5.52545	6.10925	0.693147	5.18739	8.2953	8.63976	8.25323	13.338	10.7833	10.4952	11.3427	0	0	1	1	0	0	3	1	0	0	0	0
1	1	0	1	0	0	0	0	0	8.75242			5.45104	6.66185	5.78074	8.69098	8.54869	13.2073	10.779	6.21461	10.7893	9.97581	0	0	0	0	0	1	1	0	0	0	0
1	0	0	0	0	0	0	0	0	7.06987	8.4797		4.41884	6.42649	7.69803	8.74973	8.69751	13.7314	9.79813	7.1309	9.86527	0	0	0	0	0	1	3	2	0	0	0	1
1	0	0	0	0	0	0	0	1	8.04334		5.29832	6.22059	6.9575	1.38629	8.43707	8.29904	13.1142	10.4968	9.83349	10.9123	0	0	1	1	0	0	1	1	0	0	0	0
1	0	0	0	0	0	0	0	0	7.37149			4.79579	5.83188	6.00141	7.56008	7.5475	13.2983	9.21334	6.93731	9.31109	0	1	0	1	2	0	1	1	0	0	1	0
1	0	0	0	0	0	0	0	1		2.99573	2.30259	6.36819	6.89568	1.38629	7.37086	7.10988	12.608	10.2612	7.17012	10.3056	0	0	2	1	0	3	1	1	1	0	1	0
1	0	0	0	1	1	0	0	1	5.01064	3.4012		5.92426	6.52209	1.38629	7.11412	7.34472	11.8367	8.69951	5.01064	8.72421	0	0	2	2	0	0	1	1	1	0	1	0
1	0	0	0	0	0	0	0	1	8.48859			5.18178	6.46147	6.70196	8.56044	8.6008	13.5347	8.29405	8.27385	8.97715	0	0	1	1	0	3	3	1	0	0	0	1
1	0	0	0	1	1	1	1	1	6.16542			3.66356	6.09131	5.20949	6.83066	7.41938	12.4176		7.54961	7.54961	0	0	0	2	1	0	0	1	1	0	1	0
1	0	0	0	0	0	0	0	1		3.17805		6.56527	6.17379		7.10168	7.13887	11.2834	8.00637	7.43838	8.45532	0	0	0	2	0	3	1	1	1	0	1	0
1	0	0	0	0	0	0	0	1		5.78383		6.07535	5.50533	1.09861	6.91254	6.86693	11.5819	9.29652	5.79909	9.32634	0	1	2	2	2	1	0	1	0	0	1	0
1	1	1	1	0	0	0	0	1				6.05912	7.34601	1.60944	7.80629	8.24696	13.0787	5.85793	0	5.85793	9.33256	0	1	0	0	3	3	3	0	1	0	1
1	0	0	0	0	0	0	0	1		9.41654	4.38203	4.72739		8.00803	9.38084	8.97866	14.0186	10.9187	9.44462	11.1249	0	0	1	1	0	1	3	2	0	0	0	0
1	0	1	1	1	0	0	0	1	8.32118			3.2581	6.12249	1.38629	8.4145	8.2247	13.2718	9.90349	0	9.90349	8.89151	0	1	1	0	0	3	2	0	0	1	1
1	0	1	0	0	0	0	0	1		3.91202		5.45532	6.08905	1.38629	6.58119	6.47389	11.5819	6.90776	0	6.90776	0	0	2	1	0	1	1	3	1	0	1	0
1	0	0	0	0	0	0	0	0		8.16849	4.60517	7.11314		1.60944	8.4242	8.12681	13.5617	11.574	9.68657	11.715	0	0	0	0	0	1	3	2	0	0	0	1
1	0	0	0	0	0	0	0	1			4.38203	7.20266	6.35263	1.09861	7.5633	7.46164	11.9765	9.61581	8.05516	9.80643	0	1	0	1	2	3	0	2	1	0	1	0
1	1	1	1	1	1	0	0	1				4.66344	6.27664	1.09861	7.10151	7.55381	12.5964	8.51719	0	8.51719	8.68271	0	1	1	1	3	2	2	0	0	1	0
1	0	0	0	0	0	0	0	1	7.10003	8.89973		4.14313		8.51819	8.97119	8.68338	13.9146	9.73743	8.94898	10.1121	0	0	1	1	0	1	3	2	0	0	0	0
1	1	0	1	0	0	0	0	1	7.91681			6.40192	6.07535	6.91175	8.11642	8.47136	13.1383	9.5819	7.37149	9.68595	9.10498	0	0	0	0	0	2	1	0	0	0	0
1	0	0	0	0	0	0	0	1	7.24708			3.7612	6.38351	1.38629	7.6024	7.42655	11.9765	9.10498	7.31322	9.25913	0	0	0	1	0	0	1	1	1	0	1	0
1	1	0	1	0	0	0	0	1	8.99962	6.03548		5.32788		4.65396	8.93063	8.85652	13.6075	10.0454	5.70378	10.0584	9.61581	0	1	1	0	0	3	1	0	0	0	1
1	0	0	0	0	0	0	0	1				6.73221		1.38629	6.65493	6.64379	11.9656	8.16052	3.91202	8.1747	0	1	1	2	0	3	1	2	1	1	0	0
1	0	0	0	0	0	0	0	0	7.19968			4.78749		1.09861	7.23403	7.2724	11.6291	7.09008	8.1197	8.42508	0	1	1	1	0	0	0	3	0	0	0	0
1	0	0	1	0	0	0	0	1	8.34996			5.20949	6.49527	1.38629	8.41958	8.30795	13.5324	11.1577	7.20786	11.1768	9.14847	0	2	0	0	3	2	1	0	0	1	0
1	0	0	0	0	0	0	0	1		5.35659	1.09861	5.90808	6.55251	1.09861	7.15493	6.89163	13.0307	8.87066	5.85793	8.91865	0	0	0	2	2	1	0	1	1	0	1	0
1	0	0	0	0	0	0	0	1	8.25192			4.04305		1.38629	8.21933	8.06464	13.0382	10.1266	8.62335	10.3274	8.51719	0	1	1	0	0	1	1	0	0	0	0
1	0	0	0	0	0	0	0	0	9.05905		3.58352	5.9135	5.57595	1.38629	9.00135	8.92266	13.7066	10.4688	9.6278	10.8274	0	0	1	0	0	0	2	2	0	0	0	1
1	0	0	0	0	0	0	0	1	5.75257	6.31173	1.09861	5.60947	6.42162	1.38629	7.46657	7.22984	11.7314	9.58052	7.24423	9.67282	0	0	2	2	0	1	1	1	1	0	1	0
1	1	1	1	0	0	0	0	0	6.21461			3.13549	6.34914	1.38629	6.9797	7.08003	13.0061	8.69951	0	8.69951	8.51719	0	0	2	2	0	1	1	0	0	1	0
1	1	1	1	0	0	0	0	1	7.99632			1.09861		1.09861	7.93916	7.66106	12.5905	10.309	0	10.309	9.90349	1	1	1	2	0	1	1	0	0	0	0
1	0	0	0	0	0	0	0	1	8.57168		6.65929	6.54103	6.57368	7.24708	8.78094	8.81463	13.5138	10.9151	8.33279	10.988	9.64063	0	1	1	0	3	2	1	0	0	0	0
1	1	0	0	0	0	0	0	1	8.22148			6.05912	4.70048	6.55678	8.27436	8.24065	13.2041	8.77956	7.58376	9.04381	8.59415	0	1	1	0	0	3	1	0	0	0	1
1	0	0	0	0	0	0	0	0	7.09008		5.70378	2.30259	5.83773		7.50097	7.54115	12.472	8.41183	8.0229	8.9293	0	1	0	1	2	0	0	2	1	0	1	0
1	1	0	1	1	0	0	0	1	7.29912			5.80212	6.6695	1.38629	7.84385	7.38275	11.7855	9.4727	6.80239	9.53964	9.10498	0	0	1	0	0	1	1	1	0	1	0
1	0	0	1	0	0	0	0	0	9.31515			5.15329		1.38629	9.18543	9.22897	14.2414	10.309	5.70378	10.3189	9.39266	0	1	0	0	0	3	1	0	0	0	1
1	0	0	0	0	0	0	0	0	8.20849			1.09861		5.71703	8.15909	8.27792	13.1816	9.21034	7.42655	9.36563	5.29832	0	1	1	0	0	3	2	0	0	0	0
1	0	0	0	0	0	0	0	1	7.745			6.31536	5.48894	1.38629	7.97694	7.66106	12.816	9.74097	7.93737	9.89344	0	1	1	1	1	0	1	1	0	0	1	0
1	0	0	1	0	0	0	0	0	8.23217			5.2933	6.06379	8.41272	8.18786	8.52516	13.4131	10.0626	6.34564	10.0866	9.08478	0	0	0	0	0	2	1	0	0	0	0
1	0	0	0	1	0	0	0	1	8.57471			4.93447	5.64897	1.38629	8.4927	9.00994	13.3628	10.1266	8.64892	10.3321	9.21034	0	1	0	0	0	2	1	0	0	0	1
1	0	0	0	0	0	0	0	1				5.68017	5.3845	1.09861	6.65028	6.61204	12.3956		6.30992	6.30992	0	0	1	1	2	3	0	3	1	1	0	0
1	1	0	1	0	0	0	0	0	8.09132			4.96284		1.38629	8.09101	8.29004	13.2983	9.21034	6.10925	9.25436	8.51719	0	1	1	0	0	3	2	0	0	0	1
1	0	0	0	0	0	0	0	1				4.7362	6.84482	1.09861	7.11233	7.10003	11.425	5.29832	3.04452	5.39816	0	1	0	2	2	3	0	3	1	1	1	0
1	1	0	1	0	0	0	0	1		6.7546		6.07074	5.31321	1.09861	7.30519	7.05962	11.7855	8.55641	4.2485	8.56979	8.00637	1	0	2	2	1	0	1	1	0	1	0
1	0	0	0	0	0	0	0	1				6.34564	5.48894	1.09861	6.65415	6.54535	11.3865	10.4342	5.70378	10.443	0	1	2	2	2	3	0	1	1	0	1	0
1	0	0	0	0	0	0	0	1	5.19296	3.3322	3.4012	5.64897	5.96101	1.38629	6.8055	6.77537	11.3667	8.85367	7.31986	9.049	0	0	0	2	0	3	1	1	1	0	1	0
1	0	0	0	0	0	0	0	0	8.73874		3.8712	1.09861	5.57595	1.38629	8.65085	8.50593	13.3353		7.74932	7.74932	0	0	0	0	0	0	3	1	0	0	0	1
1	0	0	0	0	0	0	0	1	7.34343			3.49651	6.2519	3.13549	7.73587	7.69984	12.2628		4.60517	4.60517	0	1	2	2	2	3	1	2	1	0	1	0
1	0	0	0	0	0	0	0	0	8.41183			0.693147		6.68835	8.23164	8.81463	12.8963	5.99146	8.91785	8.97005	0	1	0	0	1	0	0	1	0	0	0	0
1	0	0	0	0	0	0	0	1	8.39254		6.39693	1.09861	6.18415	1.38629	8.50472	8.28096	12.707	9.68034	8.29405	9.90349	8.00637	0	0	1	0	0	2	1	1	0	1	0
1	0	0	0	1	1	0	0	1		3.4012	4.56435	6.49678	5.48894	1.09861	6.93128	6.92756	11.5819	9.81192	5.8861	9.83145	0	1	2	2	2	3	0	1	1	0	1	0
1	0	0	0	1	1	0	0	1	7.34859		6.41999	4.07754	5.743	1.38629	7.77612	7.97384	12.5423	9.24956	7.00488	9.35028	8.16052	0	0	1	0	0	1	2	0	0	1	0
1	1	0	0	1	1	1	1	1		7.86787		5.74939	5.17048	1.09861	8.01235	8.29904	12.5964	9.5819	8.12267	9.79088	8.89563	1	1	1	2	1	0	2	0	0	0	0
1	0	0	0	0	0	0	0	1	6.62007	8.0278	3.68888	6.3081	7.68662	1.38629	8.78493	8.8323	13.2105	11.5541	8.51158	11.6007	0	0	0	1	0	1	2	1	0	0	1	0
1	1	0	1	0	0	0	0	1	6.29157			4.21951	5.95064	1.38629	7.51589	7.44073	12.0599		5.01064	5.01064	7.40853	0	0	1	0	0	1	1	1	0	1	0
1	0	0	0	0	0	0	0	1				6.24028	5.48894	1.09861	6.62672	6.62804	11.3259	8.41183	5.9135	8.49085	0	1	2	2	2	0	0	2	1	0	1	0
1	0	0	0	0	0	0	0	1	9.4338		6.39693	5.59471		1.38629	9.3616	9.24764	14.0775	10.7996	10.3024	11.2747	9.51044	0	1	0	0	0	3	1	0	0	0	1
1	0	0	0	1	1	1	0	1	5.19296	5.81711	4.38203	6.93049	5.96101	1.38629	7.6044	7.59085	12.2338		8.6125	8.6125	0	0	2	0	0	1	1	1	1	0	1	0
1	0	0	0	0	0	0	0	0	8.58298			6.10256		1.38629	8.51619	8.45361	13.3519	9.68034	8.41627	9.92916	7.17012	0	1	0	0	0	3	1	0	0	0	1
1	0	0	0	0	0	0	0	1	8.80237			5.71373	3.43399	1.38629	8.7055	8.48879	13.6368	9.74097	7.43603	9.83607	0	0	1	0	0	0	3	1	0	0	0	1
1	0	0	0	0	0	0	0	0	7.35947	7.85166		6.13773		4.82028	8.38389	8.30202	13.2517	9.65182	7.53903	9.76595	8.51719	0	1	1	0	1	3	2	0	0	0	1
1	0	0	0	1	1	1	1	1				5.57215	5.6204	1.09861	6.11235	7.41938	12.4452	8.9872	7.67786	9.22621	0	1	0	2	2	3	0	2	0	0	1	0
1	0	0	0	0	0	0	0	1	8.98919		6.39693	4.14313		3.55535	8.95764	8.91301	14.1881	10.7233	8.27308	10.806	9.33256	0	1	1	0	0	3	1	0	0	0	1
1	0	1	0	1	0	0	0	1		6.10032		3.61092	6.11368	1.38629	6.82893	6.91572	11.9434	10.0272	0	10.0272	0	0	2	2	0	1	1	1	1	0	1	0
1	0	1	1	1	0	0	0	0		8.00637		4.63473		5.21494	7.92117	8.56941	13.3816	10.2921	0	10.2921	9.30565	0	1	1	0	1	2	2	0	0	0	0
1	1	0	0	1	0	0	0	1				6.03548	5.48894	1.09861	6.37673	6.82871	11.792		0	0	0	1	0	2	2	0	0	1	0	0	1	0
1	0	0	0	0	0	0	0	1		5.84932	4.02535	5.9108	5.7869	1.09861	6.90856	7.25559	12.5607	9.45093	6.7093	9.5134	0	1	2	2	2	1	0	2	1	0	1	0
1	0	0	0	0	0	0	0	1	5.19296			6.40192	5.96101	1.38629	7.06561	6.98472	11.8367	7.17012	4.2485	7.22257	4.60517	0	2	1	0	3	1	1	1	0	1	0
1	0	0	0	1	1	0	0	1			2.99573	6.54822	5.48894	1.09861	6.86693	7.03878	11.7032		7.43838	7.43838	0	1	2	2	2	3	0	1	1	0	1	0
1	0	0	0	0	0	0	0	1	8.69534		4.70048	1.09861		1.38629	8.60813	8.52278	13.4635	9.86786	8.6125	10.1186	8.88931	0	1	1	0	0	3	1	0	0	0	1
1	1	0	1	1	1	0	0	1				5.42935	5.86647	1.09861	6.77742	6.77537	11.6136	7.17012	2.70805	7.18159	8.00637	1	1	1	2	3	0	3	0	0	0	0
1	0	0	0	0	0	0	0	1	8.72356			3.49651		1.60944	8.59174	8.58747	13.1177	4.63473	6.68461	6.80572	0	0	1	0	0	0	3	1	0	0	0	0
1	0	0	0	0	0	0	0	1	7.81521			3.49651		1.09861	7.74889	7.94023	12.5619	8.16052	6.65929	8.36171	0	1	1	0	2	0	2	2	0	0	0	1
1	0	0	1	0	0	0	0	0				4.14313	5.88332	1.09861	6.58755	6.84162	11.2206	8.69951	4.67283	8.71719	6.90776	0	1	0	1	3	0	3	1	1	0	0
1	0	0	1	0	0	0	0	1	8.68542			4.60517		1.38629	8.6757	8.59193	13.5208	9.63561	7.08506	9.71075	8.7323	0	0	0	0	0	3	1	0	0	0	1
1	0	0	0	0	0	0	0	0	8.14816			5.34711	4.49981	1.38629	8.20248	8.18869	12.9921	7.48437	7.83953	8.37078	7.09008	0	1	0	0	0	3	1	0	0	0	1
1	0	0	0	0	0	0	0	1				5.67332	7.35244	1.38629	7.52283	8.52039	11.7574	5.29832	6.90776	7.09008	0	1	2	2	2	3	1	3	1	0	1	0
1	0	0	0	0	0	0	0	0	7.96242			5.8861	6.27664	3.98898	8.20385	8.30499	13.3519	9.63561	6.34036	9.672	0	0	0	1	0	0	3	2	0	0	0	1
1	0	0	0	1	1	1	1	1				6.4552	5.48894	1.09861	6.77765	7.17625	11.8114		8.16052	8.16052	0	1	2	2	2	3	0	1	1	0	1	0
1	0	0	0	0	0	0	0	1	7.73193			5.72031	6.53959		8.06117	8.10531	13.0966	7.78322	6.75693	8.08948	0	0	1	0	0	0	3	2	0	0	0	1
1	0	1	0	1	0	0	0	1				7.27448	5.96101	1.38629	7.46566	7.56008	12.472	8.29405	0	8.29405	0	0	2	1	0	3	1	2	0	0	1	0
1	1	0	0	0	0	0	0	0	8.76077			3.55535		6.04737	8.67214	8.12681	13.1816	6.46147	9.88226	9.91443	9.49777	0	0	1	1	0	0	1	0	0	0	0
1	0	0	0	0	0	0	0	1	4.5326		8.2769	6.89061	2.3979	1.38629	8.30276	7.96555	12.9312	11.9829	9.92476	12.1031	9.79813	1	2	2	2	3	3	2	1	0	1	0
1	0	0	1	1	0	0	0	1	7.18539			3.13549	6.72022	1.60944	7.7986	7.85554	12.608	9.21034	3.91202	9.21533	7.82405	0	0	2	0	3	2	1	1	1	1	0
1	0	0	1	0	0	0	0	0	7.77065			5.03044		4.7362	7.7437	7.78322	12.3791	9.39266	5.59842	9.41491	8.23959	0	0	0	0	0	1	2	0	0	0	0
1	0	0	0	0	0	0	0	1		6.62539	4.94164	6.98749	5.97635	1.09861	7.76089	7.37526	13.0269	9.95821	8.97715	10.2766	0	0	2	1	2	1	0	1	1	0	1	0
1	0	0	0	0	0	0	0	1		3.04452	3.17805	5.79909	5.96101	1.38629	6.52062	6.90375	12.2587	9.61581	7.65917	9.748	6.90776	0	2	2	0	3	1	2	1	0	1	0
1	0	0	0	1	0	0	0	1	6.76849			5.79606	5.59842	3.04452	7.28413	7.32119	11.8114	9.39266	5.70378	9.41735	4.60517	1	1	2	2	3	0	1	0	0	0	0
1	0	0	0	1	0	0	0	1	8.5035			5.3799	2.07944	5.97635	8.47824	8.48136	13.4336	9.04782	8.9122	9.67546	0	0	1	2	0	0	1	1	0	0	0	0
1	0	0	0	0	0	0	0	1	8.53837	8.1568		4.29046	5.8861	5.31812	9.02485	8.63338	14.6469	10.9023	8.23483	10.9694	7.17012	0	1	1	0	1	3	2	0	0	0	0
1	0	0	0	0	0	0	0	0	8.54228		5.01064	6.19644	5.59842	1.38629	8.61432	8.44074	13.5684	8.55641	9.81093	10.0619	0	0	1	1	0	0	3	1	0	0	0	1
1	1	0	0	0	0	0	0	1	6.57925			5.8522	6.56667	1.38629	7.4488	7.87853	12.6421	6.21461	6.90776	7.31322	6.80239	0	0	1	0	3	2	1	1	0	1	1
1	0	0	0	0	0	0	0	0	8.48797			3.97029		1.38629	8.40939	7.9943	13.1451	8.51719	7.87474	8.93984	7.82405	1	0	0	1	0	1	1	0	0	0	0
1	1	1	0	1	0	0	0	1			4.49981	7.41457		1.09861	7.41095	7.59689	11.2389	10.3222	8.87207	10.5329	9.82553	1	0	1	2	3	0	2	1	0	1	0
1	0	0	0	1	1	1	0	1		2.30259		5.97381	5.48894	1.09861	6.46739	6.39693	10.9205		5.48064	5.48064	0	1	2	2	2	3	0	1	1	0	1	0
1	0	0	0	1	0	0	0	1		6.49828	1.94591	5.71373	6.56948	1.38629	7.41638	7.43367	12.1275	9.91344	8.61468	10.1547	0	0	0	2	0	3	1	1	1	0	1	0
1	0	0	0	0	0	0	0	1				3.49651	5.7462	1.09861	6.1203	6.47389	11.2389		6.27288	6.27288	0	0	2	2	2	2	0	2	1	0	1	0
1	0	0	0	0	0	0	0	0	8.70317			5.59099	6.1717	7.55171	8.68152	8.94324	13.3816	10.6759	8.72583	10.8089	9.66142	0	0	0	0	0	2	1	0	0	0	1
1	0	0	0	0	0	0	0	1			3.91202	6.88653	5.26786	1.38629	7.0992	6.98472	12.3145	9.39266	8.00637	9.61581	0	0	2	1	0	3	1	1	1	0	1	0
1	0	0	0	1	1	1	1	1		3.4012	3.4012	3.46574	5.52943	1.09861	5.81949	6.54535	11.6742	8.51719	6.21461	8.6125	0	1	2	2	2	1	0	1	1	0	1	0
1	0	1	0	0	0	0	0	0		7.9179		5.86647	4.09434	1.09861	8.03496	8.05325	13.1177	7.37776	0	7.37776	0	0	0	1	0	1	3	2	0	0	0	1
1	0	0	0	1	0	0	0	1				4.39445	7.11477	1.09861	7.3696	7.3601	12.2083	8.16052	6.21461	8.29405	0	1	1	2	2	3	1	2	1	1	0	0
1	0	0	0	1	0	0	0	0	8.07465		3.46574	4.81218	4.06044	1.38629	8.04719	8.03008	12.6532	9.4572	5.29832	9.4727	0	0	1	1	0	0	1	1	0	0	0	0
1	0	0	0	1	0	0	0	1		6.3315	5.66296	5.77765	6.49979	1.38629	7.50988	7.34472	11.8114	10.5764	9.80698	10.9571	0	0	2	2	0	1	1	1	1	0	1	0
1	0	0	0	1	1	1	1	1	5.28827			5.44674	6.14419	4.5326	6.79794	7.33694	11.9545	6.21461	7.00307	7.37776	0	1	2	2	2	3	0	1	1	0	1	0
1	0	0	0	0	0	0	0	0	8.30721			5.38907	5.74939	6.50578	8.3202	8.27792	13.2136	9.82011	8.08024	9.98184	8.29405	0	0	1	0	0	2	1	0	0	0	1
1	0	0	0	0	0	0	0	1			6.39693	6.61607	5.48894	1.09861	7.30854	7.28893	12.382	10.5713	7.17012	10.6041	6.90776	1	2	1	2	3	0	2	1	0	1	0
1	0	0	0	0	0	0	0	0	8.71948			3.97029	5.57595	1.38629	8.68033	8.6183	13.4586	9.79813	7.92008	9.9404	0	0	0	0	0	0	2	1	0	0	0	1
1	0	0	0	0	0	0	0	1	8.70666			4.89035		5.15906	8.59563	8.69551	13.6285	10.1326	7.52833	10.204	8.29405	0	1	0	0	0	3	1	0	0	0	1
1	0	0	0	0	0	0	0	1		4.41884	2.99573	5.8944	6.07764	1.38629	6.80461	7.04925	11.7174	7.17012	7.64969	8.13153	4.60517	0	2	1	0	1	1	2	1	1	1	0
1	0	0	0	0	0	0	0	1	8.15479			4.14313	5.7869	1.38629	8.19671	8.24381	12.8928	8.29405	4.2485	8.3114	0	0	1	1	2	0	3	2	0	0	1	1
1	0	0	0	0	0	0	0	0	8.21501			4.5326		7.49776	8.07496	8.85309	13.2293	9.51044	6.50728	9.55888	0	0	1	1	0	0	2	1	0	0	0	0
1	0	0	0	1	0	0	0	0		8.16622	2.99573	3.4012	6.31716	5.81114	8.16052	8.56713	12.6022	10.3647	7.37776	10.4139	6.21461	0	1	1	0	1	1	1	0	0	0	0
1	0	0	0	0	0	0	0	1	7.65917	7.15462	4.09434	5.73657		1.09861	8.18256	7.80792	13.2807	9.64859	9.25818	10.1655	0	0	0	0	1	0	0	1	0	0	0	0
1	0	0	1	0	0	0	0	0			3.4012	5.06259	6.61473	1.09861	6.83044	6.70441	11.6136	9.86267	3.68888	9.86475	7.82405	1	0	1	2	3	0	1	0	0	1	0
1	0	0	0	0	0	0	0	1	5.01064			5.20949	6.73102	1.38629	7.46566	7.36771	12.2254	5.70378	5.52146	6.30992	0	0	1	2	2	3	2	1	1	0	1	1
1	0	0	0	0	0	0	0	1	7.91425			1.09861	5.48894	1.38629	7.93344	8.3542	13.1717	8.51719	6.21461	8.6125	0	0	1	1	0	0	3	1	0	0	1	1
1	0	0	0	0	0	0	0	1	8.26333	7.35244		3.97029		1.38629	8.51539	8.85309	13.3843	9.90349	6.38012	9.93256	6.55108	0	1	0	0	0	2	1	0	0	0	1
1	0	0	0	0	0	0	0	1	7.02287	4.85203		4.14313	6.608	6.40357	7.57353	7.80303	12.7826	9.11713	5.43808	9.14206	0	0	1	2	0	3	2	2	1	0	0	0
1	0	0	1	0	0	0	0	1	7.35244			6.13773	6.53959	1.60944		8.12326	13.6032	9.95323	3.91202	9.95561	7.04752	0	1	0	0	1	3	1	0	0	1	0
1	0	0	0	0	0	0	0	0	8.57546			5.34233	5.65249	1.38629	8.56903	8.53935	13.3896	10.1266	7.25347	10.1816	8.489	0	1	1	0	0	3	1	0	0	0	1
1	0	0	0	0	0	0	0	1		6.68461	4.82028	7.51915	6.07074	1.38629	8.06715	8.08333	12.2254	10.1864	6.84055	10.221	0	0	2	2	0	1	1	1	1	0	1	0
1	1	0	1	1	0	0	0	1				6.61338	5.48894	1.09861	6.88735	6.92756	11.8974	9.10498	4.60517	9.11603	8.29405	1	0	2	2	3	0	1	0	0	1	0
1	0	0	0	0	0	0	0	1			5.48064	5.63121	5.48894	1.09861	6.56103	6.43615	11.1436	9.39266	5.70378	9.41735	6.21461	0	0	2	2	3	0	2	1	0	1	0
1	0	0	0	0	0	0	0	0	8.51719		4.60517	5.33754		1.38629	8.41538	8.3957	13.5208	10.4631	8.8173	10.6395	8.85367	0	1	1	0	0	2	1	0	0	0	1
1	1	0	1	0	0	0	0	1	4.94164	7.87246		5.94803	6.97261	2.83321	8.39004	8.7055	13.4437	9.08251	5.70378	9.11603	8.41183	1	1	1	2	1	3	3	0	0	0	1
1	0	0	0	0	0	0	0	1		6.29711		5.31321	6.56527	1.38629	7.24993	7.22111	12.1552	8.99591	7.33302	9.16952	0	0	0	2	0	1	1	2	1	0	1	0
1	1	0	0	1	1	0	0	1	6.93925	6.57925		6.00881		1.38629	7.6024	7.73193	12.4786	7.97247	5.63479	8.06464	7.17012	0	1	1	0	1	1	2	1	0	0	0
1	0	0	0	1	1	1	0	1	7.04925			2.56495		3.52636	6.2186	7.13887	12.3964	6.93731	3.91202	6.98472	4.60517	0	1	1	0	1	1	2	0	0	0	0
1	0	0	0	0	0	0	0	1	5.29832	5.64897		5.37528	5.97381	1.38629	6.97111	6.7334	11.6742	8.36637	5.52146	8.42288	0	0	2	1	0	1	1	2	1	0	1	0
1	0	0	0	0	0	0	0	1		6.68211		5.94017	6.2106	1.38629	7.42202	7.32909	12.0894	9.6241	5.96615	9.64956	0	0	2	2	0	1	1	1	0	0	1	0
1	0	0	0	0	0	0	0	1			3.4012	7.00579	6.44254	1.38629	7.45298	7.37526	12.0498	9.32812	8.07091	9.57845	0	0	2	1	0	3	1	1	0	0	1	0
1	0	0	0	0	0	0	0	1	8.63338			5.72031	5.48894	1.09861	8.55005	8.71735	11.425	10.466	9.20533	10.7155	9.54681	1	2	2	2	3	0	1	1	0	1	0
1	0	0	0	0	0	0	0	1	6.12249	8.34284		0.693147		1.38629	8.39344	8.37101	13.3127	9.90349	7.96416	10.0378	0	0	1	0	0	1	3	2	0	0	0	1
1	1	1	1	0	0	0	0	1				4.26268	6.24417	1.09861	6.69679	6.82871	11.5491	5.70378	0	5.70378	5.29832	0	2	2	2	3	0	3	1	1	1	0
1	0	0	0	1	1	1	1	1				7.41638	5.99396	1.38629	7.57199	7.85554	12.3674	11.4188	5.29832	11.421	0	0	2	2	0	1	1	1	1	0	1	0
1	0	0	0	0	0	0	0	1	8.24012			4.35671	5.48064	4.96981	8.29565	8.22148	12.9437		7.17012	7.17012	5.29832	0	0	0	0	0	3	1	0	0	0	1
1	0	0	0	0	0	0	0	1	7.65064	9.0114		3.49651	2.63906	1.38629	9.16712	9.18318	13.1618	10.0858	8.54481	10.2799	8.02976	0	1	1	0	3	3	1	0	0	0	1
1	0	0	0	0	0	0	0	1	6.86693		3.4012	6.29711		1.09861	7.33498	7.25559	12.1552		8.00637	8.00637	0	1	1	1	2	0	0	1	0	0	0	0
1	0	0	0	0	0	0	0	0	6.61204	8.19423		3.97029	4.49981	1.38629	8.33303	8.28703	13.2009	9.48797	6.21461	9.52515	0	0	1	1	0	1	3	2	0	0	0	1
1	0	0	0	0	0	0	0	0	8.3864			1.09861	5.19296	1.38629	8.3509	8.36264	13.1585	9.04782	6.93731	9.1622	0	1	1	0	2	0	2	2	0	0	0	1
1	0	0	0	0	0	0	0	1				5.71373	6.24998	1.38629	6.62672	6.78897	11.5623	8.9872	5.8861	9.03121	0	1	2	2	2	3	1	2	1	0	1	0
1	0	0	1	1	0	0	0	1			7.85166	7.19893	4.92725	1.09861	8.22844	8.09803	12.7826	11.0744	7.02108	11.0916	8.69951	1	0	1	2	3	1	2	0	0	1	1
1	0	0	0	0	0	0	0	1	6.69084	3.91202		5.16479	6.36303	4.64439	7.36138	7.15774	11.6742	7.40853	7.6009	8.20248	0	0	2	1	0	3	1	1	1	0	1	0
1	0	0	0	0	0	0	0	1	8.05896			4.96284	5.76832	1.38629	8.13769	8.29904	13.0307	9.61581	5.29832	9.62905	6.21461	1	0	2	2	0	3	2	0	0	1	1
1	0	1	0	1	1	1	0	1				5.80814	5.90808	1.09861	6.88959	6.98472	11.5255	5.40268	0	5.40268	0	0	0	1	2	3	0	3	1	1	1	0
1	0	0	0	1	1	1	0	1			5.1358	6.40192	6.06843	1.09861	7.04943	7.34472	11.6742	9.30565	9.90349	10.3417	0	1	2	2	2	3	1	2	0	0	1	1
1	0	0	0	0	0	0	0	0	6.91175			5.11799		1.09861	7.04176	7.06987	11.9545	8.36637	4.86753	8.39615	4.60517	1	1	1	2	3	0	2	0	0	0	0
1	0	0	0	1	1	1	0	1		3.4012	4.38203	6.93245	5.95584	1.09861	7.17304	7.2724	11.5656		8.34284	8.34284	0	1	0	2	2	3	0	1	1	0	1	0
1	0	0	0	0	0	0	0	1	5.273			3.49651	6.2691	1.09861	6.84567	6.86693	11.8974	5.29832	3.4012	5.43808	0	0	0	1	2	3	0	3	1	0	1	0
1	1	0	1	0	0	0	0	1	6.14204			5.73334	6.31716	1.38629	7.13377	7.08003	12.2587	5.70378	3.91202	5.85793	7.6009	1	0	1	2	3	1	2	1	1	1	0
1	0	1	0	0	0	0	0	1	6.04025			5.36129		1.09861	6.43133	6.59578	11.4621	5.70378	2.30259	5.73657	0	1	1	2	2	3	0	2	1	0	0	0
1	0	0	0	0	0	0	0	1				6.92363	5.35659	1.09861	7.10431	6.92756	12.8884	10.1266	6.62007	10.1562	0	0	2	0	2	3	1	1	1	0	1	0
1	0	0	0	0	0	0	0	1		3.4012		5.18178	5.48894	1.09861	6.10658	6.09582	10.8559	8.29405	4.86753	8.32603	0	1	2	2	2	3	0	2	1	0	1	0
1	0	0	1	0	0	0	0	1	6.19441			3.29584	5.48894	1.09861	6.62407	6.37673	11.2389	9.21034	3.91202	9.21533	8.29405	1	2	2	2	3	0	1	1	0	1	0
1	0	0	0	1	1	1	1	1			2.19722	7.46737	5.67675	1.09861	7.6255	7.61481	11.5656	8.03916	0	8.03916	0	1	2	2	2	3	0	2	1	0	1	0
1	1	0	1	0	0	0	0	1				3.3322	6.78672	1.38629	7.24993	7.17625	12.0498	3.91202	5.01064	5.29832	7.24423	1	1	1	0	3	1	3	1	1	0	0
1	0	0	0	0	0	0	0	0	6.17379		4.30407	5.09987		1.09861	6.5647	6.52796	11.4566	9.48797	8.07091	9.70504	0	1	1	2	2	0	0	1	1	0	0	0
1	1	0	1	0	0	0	0	0	8.39299			5.52146	3.91202	1.09861	8.33423	8.49372	12.1883	10.0123	7.09008	10.0648	9.57025	1	0	0	1	0	0	2	0	0	0	0
1	0	0	0	0	0	0	0	0	9.38371			5.57215		3.17805	9.24532	9.2534	14.2414	11.5129	8.19809	11.5486	8.00637	0	1	0	0	0	3	1	0	0	0	1
1	0	0	0	0	0	0	0	0	6.34564	8.34712	5.19296	4.63473		1.38629	8.51459	8.30795	13.3574	10.5187	8.40716	10.6329	9.21034	0	1	0	0	1	3	1	0	0	0	1
1	1	0	1	0	0	0	0	1	7.80057			6.78333	6.17379	1.60944	8.19229	8.12326	13.1315	6.90776	3.91202	6.95655	8.2417	0	1	0	0	0	3	1	1	0	0	0
1	0	0	0	1	1	0	0	1		4.91265		5.30827	5.63121	1.09861	6.42292	6.90375	11.406		5.70378	5.70378	0	1	2	2	2	1	0	1	1	0	1	0
1	0	0	0	0	0	0	0	0	8.35043		6.23441	4.45435	3.55535	1.38629	8.39909	8.57168	13.4054	10.4645	7.74932	10.5286	6.90776	0	0	0	0	0	3	1	0	0	0	1
1	0	0	0	1	0	0	0	1				6.76734	6.01616	1.09861	7.14441	7.15774	11.7855	9.68034	7.78322	9.82011	0	1	0	2	2	3	0	1	1	0	1	0
1	0	0	1	0	0	0	0	1			6.39693	4.81218	6.39024	1.38629	7.17549	7.1293	12.4452	10.029	6.21461	10.0508	8.41183	0	2	1	0	3	1	1	1	0	1	0
1	0	0	0	1	0	0	0	1				5.20949	7.87853	8.29505	7.814	8.49617	12.7277	10.069	8.61704	10.2794	0	0	1	0	0	3	1	1	0	0	0	0
1	0	0	0	1	1	0	0	1		5.95842	2.83321	6.47697	6.53959	1.38629	7.41722	7.39018	11.9434	8.17611	6.10925	8.2953	5.29832	0	0	2	0	1	1	1	1	0	1	0
1	0	0	0	0	0	0	0	1			4.09434	6.44572	7.56008	3.97029	7.80057	7.91425	13.5162	10.1346	8.30053	10.2828	0	1	0	1	2	3	1	2	0	0	1	1
1	0	0	0	0	0	0	0	0	6.77992			2.89037	4.89035	1.09861	6.95731	6.97354	12.1803	5.52146	5.29832	6.10925	0	0	1	1	1	2	0	3	1	0	0	0
1	0	0	0	0	0	0	0	0	7.55643			4.31749		4.81218	7.5809	7.33694	11.9195	7.31322	5.16479	7.42357	6.17379	1	0	0	1	0	0	1	0	0	0	0
1	0	0	0	0	0	0	0	1	8.12415		8.05516	4.63473		1.38629	8.66768	8.33998	13.0307	11.6784	8.76405	11.7313	9.21034	0	2	1	0	0	1	1	1	0	1	0
1	0	0	0	0	0	0	0	0				6.48158	4.98361	1.09861	6.68336	6.4552	11.2389	8.51719	6.80239	8.68271	0	1	1	2	2	3	0	1	0	0	0	0
1	1	0	1	0	0	0	0	0		7.55171		5.86647	5.48064	7.82525	7.67833	8.37931	13.8075	9.16952	4.60517	9.17988	8.41848	0	0	0	2	1	2	2	0	0	0	1
1	0	0	0	1	0	0	0	1				7.03615	5.96101	1.38629	7.32185	7.1293	11.406	9.30565	5.70378	9.33256	0	0	2	0	0	3	1	1	1	0	1	0
1	1	0	1	0	0	0	0	1	7.35564		5.19296	4.04305	6.4552	1.38629	7.77401	7.45472	12.0991	9.61581	6.21461	9.64859	8.89563	0	0	2	0	3	1	1	0	0	1	0
1	0	0	0	0	0	0	0	0				6.76041	6.57925	1.09861	7.35947	7.47534	12.6195	9.61581	6.65286	9.66618	0	1	1	1	2	3	0	1	0	0	0	0
1	0	0	0	0	0	0	0	1				6.08905	5.48894	1.09861	6.52649	6.56244	11.7985		2.70805	2.70805	0	1	2	2	2	3	0	1	1	0	1	0
1	0	0	0	0	0	0	0	1		3.98898	5.52943	4.21951	5.52146	1.09861	6.4226	6.2691	11.2159	10.0476	5.66988	10.0601	0	1	2	2	2	3	0	1	1	0	1	0
1	1	0	1	0	0	0	0	1	7.69576			6.56948	5.48064	1.09861	8.04815	8.07215	12.4452	5.29832	4.86753	5.79909	9.90349	1	1	1	2	0	1	2	1	0	0	1
1	0	0	0	0	0	0	0	1	8.60649	6.63068	5.09375	4.83628	5.96101	1.38629	8.70781	8.44849	13.1002	10.1666	8.00035	10.2751	0	0	1	2	2	0	3	1	0	0	1	1
1	0	0	0	0	0	0	0	1	9.04452		4.18965	5.46383	5.9108	3.52636	9.06682	8.83928	13.5838	10.5464	8.29704	10.6467	9.36734	0	0	0	0	0	3	1	0	0	0	1
1	0	0	0	0	0	0	0	1			3.80666	5.7301	6.23048	1.38629	6.68885	7.22984	12.8346	9.83092	7.34601	9.91096	0	0	2	0	0	3	1	2	1	0	1	0
1	1	0	1	0	0	0	0	0	7.13887			6.68835	7.00125	1.38629	8.07284	8.3848	13.1945	5.52146	5.29832	6.10925	8.0077	1	1	0	2	1	2	2	1	0	1	1
1	0	0	1	0	0	0	0	0	7.54221			4.23411		1.09861	7.42595	7.96555	12.7405	9.74097	5.29832	9.75266	7.52294	0	1	1	2	0	1	1	0	0	0	1
1	0	0	0	1	0	0	0	1				5.29832	5.92426	1.09861	6.35263	6.43615	11.6742	7.6009	5.70378	7.74066	0	1	0	2	2	3	0	1	0	0	1	0
1	0	0	1	0	0	0	0	0	8.0067			5.68017	6.88755	1.38629	8.34284	8.35984	13.0931	8.9872	4.38203	8.99715	7.6009	0	1	0	0	0	3	2	0	0	0	1
1	0	0	0	0	0	0	0	1				3.4012	6.1506	1.09861	6.48738	6.59578	11.3465	6.80239	2.30259	6.81344	0	1	0	1	1	3	0	3	1	0	1	0
1	0	0	0	0	0	0	0	0				6.38519	5.48894	1.09861	6.71877	6.65929	11.8492	8.77956	5.01064	8.80237	0	1	2	1	2	3	0	1	0	0	1	0
1	0	0	1	0	0	0	0	1	7.43367			4.07754		1.09861	7.41156	7.42655	12.1182	9.61581	5.99146	9.64212	8.10168	0	1	1	1	0	0	2	0	0	0	0
1	0	0	0	0	0	0	0	1	7.52833		4.49981	5.23644	5.48894	1.38629	7.72312	7.56631	12.4176	8.85367	7.35883	9.05602	6.80239	0	1	2	2	0	1	1	1	0	1	0
1	0	0	0	0	0	0	0	1	7.01751			4.40672	7.09008	1.38629	7.75705	7.6324	12.608	9.48418	6.10925	9.51783	0	0	0	2	0	3	1	1	1	0	1	0
1	0	0	0	0	0	0	0	1	6.86693	3.93183		5.33754	6.49224	1.38629	7.53466	7.56631	12.291	9.21034	5.29832	9.23014	0	0	1	2	0	0	1	1	0	0	0	0
1	0	0	0	1	1	0	0	1		2.48491	1.38629	6.66057	6.05678	3.49651	7.09008	7.10003	11.9091	11.959	5.85793	11.9613	0	0	2	2	0	1	1	1	1	0	1	0
1	0	0	0	1	0	0	0	1		6.30079	4.5326	5.21494	6.10256	1.09861	7.0775	7.15774	12.0649	9.68968	8.68271	10.0011	0	0	2	1	2	1	0	2	1	0	1	0
1	0	0	0	0	0	0	0	0	8.69951			5.6058	4.38203	1.38629	8.70218	8.77277	13.761	10.6919	8.87066	10.8419	9.90349	0	0	1	0	0	3	1	0	0	0	1
1	0	0	0	0	0	0	0	1	8.09377			3.97029	5.87493	7.24708	8.15829	7.97797	12.9841	7.90101	6.55108	8.13153	6.90776	0	2	0	2	3	2	1	0	0	1	0
1	0	0	0	0	0	0	0	1	6.57925	4.38203	4.78749	1.09861	5.01064	1.60944	6.63463	7.65539	12.6365	7.87093	9.17782	9.41735	0	0	1	1	0	3	3	1	0	0	0	1
1	1	0	1	0	0	0	0	0	8.85566			1.09861	3.89182	1.38629	8.73841	8.57622	13.4782	9.79813	7.52294	9.89596	9.3501	0	1	0	0	0	3	1	0	0	0	1
1	1	0	1	0	0	0	0	0	8.46653			4.93447	4.60517	1.38629	8.49658	8.50106	13.2748	5.73657	5.18178	6.19032	8.21609	0	1	1	0	0	2	2	0	0	0	1
1	0	0	0	0	0	0	0	1	8.85367			5.72031		1.60944	8.69098	9.09156	14.128	9.56802	8.77956	9.94271	8.29405	0	1	0	0	0	3	1	0	0	0	1
1	0	0	0	0	0	0	0	1		2.99573	1.38629	6.21461	5.48894	1.09861	6.63961	6.64379	11.2834	7.82405	5.34711	7.9047	0	1	2	2	2	3	0	1	1	0	1	0
1	0	0	0	1	0	0	0	1				5.61313	6.52356	1.09861	7.16534	7.31322	11.9091	4.86753	6.86693	6.99393	5.59842	0	1	1	2	3	0	3	1	1	0	0
1	0	0	0	1	1	1	0	1		2.99573	2.07944	7.18007	7.41818	1.38629	7.99301	7.95718	12.5964		7.24423	7.24423	0	0	2	0	0	1	1	2	1	0	1	0
1	0	0	0	0	0	0	0	1	7.5632			3.52636	6.55108	1.38629	7.86003	7.67229	12.2669	7.67322	6.95655	8.07091	0	0	0	2	0	3	1	1	1	0	1	0
1	0	0	0	1	1	0	0	1			4.21951	5.77765	5.96101	1.09861	6.65028	6.7334	10.9811	8.71686	8.17752	9.17627	0	0	2	2	0	3	1	1	1	0	1	0
1	0	0	0	0	0	0	0	0	8.62281			4.7362	6.2186	5.19296	8.65539	8.72907	13.5528	9.61581	8.01632	9.79979	8.74831	0	1	0	0	0	3	1	0	0	0	1
1	0	0	1	0	0	0	0	1	7.35244			4.14313	6.29157	1.38629	7.56786	7.76302	12.4587	9.61581	5.63479	9.6343	8.51719	0	0	2	0	3	1	1	0	0	1	0
1	0	0	0	0	0	0	0	1		7.35883		6.59304	6.64509	1.38629	7.95613	8.30795	13.3464	10.7364	7.34601	10.7695	0	0	2	0	0	3	3	2	1	0	1	1
1	0	0	0	0	0	0	0	1		8.47533		3.29584	5.48894	1.38629	8.49372	8.02224	12.9802	9.39266	8.13153	9.64212	7.93737	0	1	1	1	1	1	2	0	0	1	0
1	0	0	0	0	0	0	0	1				6.608	7.25841	1.09861	7.89021	7.97797	12.4438	5.99146	3.91202	6.10925	0	0	1	1	2	3	1	3	1	1	0	1
1	0	0	0	0	0	0	0	1	7.22984	8.69584		4.35671		1.38629	8.83346	8.44074	13.6306	9.73294	8.26719	9.94069	8.3754	0	0	0	0	1	2	1	0	0	0	1
1	0	0	0	0	0	0	0	1		6.94119		6.80572	5.25227	1.38629	7.6516	7.6834	12.2989	10.848	6.39693	10.8596	0	0	2	1	0	1	1	1	1	0	1	0
1	1	0	0	0	0	0	0	1	8.37471	6.02345		1.09861		1.38629	8.39272	7.99834	12.8574		7.68248	7.68248	8.29405	0	1	2	0	1	3	3	1	1	0	1
1	0	0	0	0	0	0	0	1	8.10712		4.2485	5.31321	6.65929	1.38629	8.36893	8.24696	12.9802	10.0213	6.60665	10.0536	6.90776	0	1	1	0	3	2	1	0	0	0	0
1	0	0	0	0	0	0	0	1	7.58019		5.71703	5.03044	5.2575	1.09861	7.86588	7.41216	12.5905	8.77956	10.4323	10.6076	0	1	0	2	2	0	0	1	1	0	1	0
1	0	0	0	1	1	1	0	1		7.65255		5.97381	6.21661	1.38629	7.99834	7.73718	12.1182	10.6537	7.22257	10.6856	0	0	2	2	0	1	1	1	1	0	1	0
1	0	0	0	0	0	0	0	0	8.31164		3.2581	4.14313		8.92319	8.18423	8.31679	13.0715	10.2219	8.10046	10.3351	0	1	1	1	2	0	1	1	0	0	0	0
1	0	0	0	0	0	0	0	1	6.36303	2.77259		5.11799	6.35437	1.38629	7.19444	7.15774	13.6713	9.61581	4.78749	9.62377	0	1	1	2	2	1	2	2	0	0	1	0
1	0	0	0	0	0	0	0	1		4.09434		6.48311	7.1293	1.38629	7.57866	7.41938	12.3068	10.1266	6.80239	10.162	0	0	0	1	0	3	1	1	0	0	1	0
1	0	0	0	0	0	0	0	1		6.18826	1.09861	6.35437	5.58725	1.09861	7.19354	7.2385	11.406	9.57011	6.47697	9.61447	0	1	0	2	2	1	0	2	1	1	1	0
1	0	0	0	0	0	0	0	1	5.19296			5.53339	5.48894	1.09861	6.4599	7.68891	11.7855	9.90698	7.13887	9.96787	0	1	0	2	2	2	0	1	1	0	1	0
1	0	0	0	0	0	0	0	0	8.18479		3.91202	3.13549	6.2691	3.13549	8.23084	8.40111	13.1211	9.34575	7.95156	9.56732	0	0	0	0	0	0	3	1	0	0	0	1
1	0	0	0	0	0	0	0	0	7.94414			4.63473		5.03044	7.81035	7.95718	12.6309	8.00637	5.45532	8.08148	0	0	0	0	1	3	0	2	0	0	0	0
1	0	0	0	0	0	0	0	1	8.01334			7.28824	5.48064	1.38629	8.39208	8.15479	13.1881	10.7233	8.72907	10.8509	0	0	1	1	0	0	2	1	0	0	0	1
1	0	0	0	1	0	0	0	1			5.49717	6.48158	4.8828	1.09861	6.93167	6.84162	12.0991	9.76996	7.52294	9.87045	0	1	0	2	2	3	0	1	0	0	1	0
1	1	1	1	0	0	0	0	1	5.29832			6.02102	6.47543	1.38629	7.42178	7.48212	12.8841	5.52146	0	5.52146	6.21461	0	1	2	0	3	1	3	1	1	0	0
1	0	0	0	0	0	0	0	1			4.31749	8.04012	6.04025	1.09861	8.16451	8.07589	13.0895	8.55641	8.31263	9.13508	0	0	0	1	0	3	1	1	0	0	1	0
1	0	0	0	0	0	0	0	1	5.07517	5.48064	4.74493	4.69135	6.65801	1.38629	7.2395	7.65539	12.2587	8.94898	8.60337	9.48418	0	0	2	2	0	3	1	1	1	0	1	0
1	0	0	0	0	0	0	0	1			6.61473	6.02587	5.48894	1.09861	7.22839	7.49554	12.0191	10.0345	8.54675	10.2382	0	0	2	2	2	3	0	1	1	0	1	0
1	0	0	0	0	0	0	0	1	5.19296		3.4012	6.40192	5.90808	1.09861	7.06902	7.04925	11.9091	8.85367	8.02617	9.21632	0	1	0	2	2	3	0	1	0	0	1	0
1	0	0	1	0	0	0	0	0	7.48043	6.43775		5.04343	5.96101	5.03695	7.932	8.00236	13.0307	10.1659	4.60517	10.1697	7.87474	1	1	1	2	0	2	1	0	0	0	1
1	0	0	0	1	1	1	0	1			6.21461	6.51175	5.96101	1.38629	7.34537	7.45472	11.7722	9.21034	6.68461	9.2873	0	0	2	1	0	3	1	1	1	0	1	0
1	0	0	0	0	0	0	0	1	6.74993	7.7463		1.09861	5.48894	1.38629	8.0734	8.00236	12.8113	9.25913	5.76832	9.28915	6.39693	0	1	1	2	1	2	2	0	0	1	0
1	0	0	0	0	0	0	0	1		5.73979	2.07944	6.67582	6.41346	1.09861	7.44985	7.13887	12.1182	7.39018	6.55108	7.74932	0	1	0	2	2	1	0	1	1	0	1	0
1	1	0	1	0	0	0	0	1				3.7612	6.2634	1.38629	6.90655	7.2385	12.6286	5.70378	2.30259	5.73657	5.99146	1	1	1	2	3	1	3	0	0	0	0
1	1	1	1	0	0	0	0	0	7.93702			5.4848	7.03527	1.60944	8.27792	8.0684	12.9143	9.3501	0	9.3501	10.1607	0	1	0	0	0	3	1	1	0	0	1
1	0	0	0	0	0	0	0	1	7.21082			4.29046	5.48894	1.38629	7.41998	6.91572	11.9545	6.21461	5.29832	6.55108	0	0	2	2	2	3	1	1	1	1	1	0
1	0	0	0	0	0	0	0	1	8.20522			5.26269	5.92426	6.40357	8.24144	8.35702	12.8971	9.90349	6.21461	9.92818	0	0	0	0	1	0	1	2	0	0	1	0
1	0	0	0	0	0	0	0	1	7.6587			3.49651	5.75574	1.38629	7.73543	7.80792	12.4383	8.41183	2.56495	8.41472	0	0	1	1	0	0	1	1	0	0	0	0
1	1	0	1	0	0	0	0	1	7.93344			5.71373	5.99894	5.78074	8.04655	8.8701	12.9478	9.21034	4.60517	9.22029	8.34284	0	0	1	0	3	2	2	0	0	1	0
1	0	0	0	0	0	0	0	1	5.96615			5.20949	6.18209	1.38629	7.0541	7.06987	13.2262	7.31322	4.2485	7.35883	0	1	0	1	2	0	1	2	1	0	1	0
1	0	0	0	0	0	0	0	1	8.78493		4.12713	3.13549	6.27288	1.38629	8.76873	8.50593	13.3127	9.32367	9.36134	10.0358	0	1	1	1	2	3	2	1	0	0	0	0
1	0	0	0	0	0	0	0	1	5.33754	6.80128		1.09861	6.10032	1.38629	7.40282	7.26403	11.9091	5.85793	5.32301	6.31897	0	0	1	1	1	1	1	2	0	0	1	0
1	0	0	0	0	0	0	0	1			5.8861	5.62762	6.78672	1.38629	7.24708	7.32119	12.2669	10.1659	9.90598	10.7375	0	0	0	1	0	3	2	2	0	1	1	0
1	0	0	1	0	0	0	0	1				6.20859	6.53669	1.38629	7.21156	7.10988	11.8367	9.21034	2.30259	9.21134	5.23644	0	2	1	0	3	1	1	0	1	1	0
1	0	0	0	0	0	0	0	1	7.6353			5.42935	5.99146	1.38629	7.84917	7.8648	12.996	7.6009	6.36303	7.85554	6.68461	1	1	2	2	0	2	2	0	0	0	0
1	0	0	0	1	1	1	0	1				6.17587	6.20254	6.91075	6.88121	7.56631	11.5819		6.50728	6.50728	0	0	2	1	0	3	1	1	1	0	1	0
1	0	0	0	0	0	0	0	0	7.21524			1.09861	6.12905	1.38629	7.51969	7.43367	12.4519	6.90776	4.78749	7.02108	0	0	1	1	0	3	2	3	1	0	0	1
1	0	0	0	0	0	0	0	1	7.54961	7.91206	2.70805	5.47227	5.57595	1.38629	8.48446	8.52278	13.4001	8.71604	7.33629	8.9405	0	0	0	0	0	1	3	2	0	0	0	1
1	0	0	1	1	0	0	0	0	8.50593	5.2575		4.89035		1.38629	8.51097	8.40648	12.927	10.0816	7.31322	10.1425	9.21034	0	1	1	0	1	3	1	0	0	0	1
1	0	0	0	0	0	0	0	1		6.7334	5.19296	4.81218	6.33859	1.38629	7.38585	7.35244	12.2422	10.1064	6.96885	10.1489	6.21461	0	0	1	0	1	1	2	0	0	1	0
1	0	0	0	0	0	0	0	1	7.29709	3.97029	4.09434	6.30445	6.22654	1.38629	7.80384	7.69439	12.6532	10.7996	8.38936	10.8856	0	0	0	2	0	1	1	1	0	0	1	0
1	0	0	0	0	0	0	0	0		8.29405	2.30259	5.49306		1.09861	8.29729	8.23111	13.828	9.35876	6.69827	9.42634	7.63434	0	1	1	2	1	2	2	1	0	0	1
1	0	0	0	1	0	0	0	1			6.89871	2.89037	7.83201	1.38629	8.07993	8.10168	13.2136	10.4631	8.75621	10.6298	7.09008	0	2	1	0	3	2	2	0	0	1	0
1	0	0	0	0	0	0	0	1				6.40192	6.87936	1.60944	7.62217	7.61481	12.1909	5.70378	3.68888	5.82895	0	0	0	2	0	3	1	3	1	1	1	0
1	0	0	0	0	0	0	0	1		9.31893		3.7612	4.27667	1.38629	9.23776	8.88516	13.8649	10.669	8.31703	10.7599	9.46343	0	1	0	0	1	3	1	0	0	0	1
1	0	0	0	0	0	0	0	1				5.0814	6.46459	1.09861	6.68686	6.4552	11.1924	6.39693	5.29832	6.68461	0	0	2	2	2	3	0	1	1	0	1	0
1	0	0	0	0	0	0	0	1		6.14204	3.80666	5.01064	4.09434	1.09861	6.56414	6.59578	11.3865	9.21034	8.07091	9.48797	0	1	2	2	2	1	0	1	1	0	1	0
1	0	0	0	0	0	0	0	1	5.29832			5.60947	5.48894	1.09861	6.57228	6.47389	12.6309	5.19296	4.60517	5.63479	0	0	2	1	2	0	1	1	1	0	1	0
1	1	0	1	0	0	0	0	0	7.05704			4.89784	5.54518	1.09861	7.31442	7.24708	12.4546	5.29832	2.30259	5.34711	6.21461	1	1	1	2	0	2	2	0	0	0	1
1	0	0	0	1	0	0	0	1	6.96224	7.67786	3.58352	5.20949		1.38629	8.0542	8.27792	13.0344	9.54681	7.84776	9.71475	0	0	1	1	0	1	1	2	0	0	1	0
1	0	0	1	0	0	0	0	1	7.77317	3.68888		5.64545	5.96101	1.09861	7.9498	7.86019	12.5964	10.7032	5.19296	10.7073	9.21034	0	2	2	0	1	2	1	1	0	1	0
1	0	0	0	0	0	0	0	1			4.78749	7.24993	1.60944	1.09861	7.3192	7.20341	12.291	10.7429	8.57923	10.8517	0	1	2	1	2	3	0	1	1	0	1	0
1	0	0	0	0	0	0	0	1	7.95226			5.63121	5.37064	5.8693	8.02617	8.16508	12.956	9.14313	5.19296	9.1622	0	1	0	0	0	3	1	1	0	0	0	0
1	1	0	1	0	0	0	0	1	6.72982	3.68888		3.97029		1.09861	6.76849	7.38275	12.2338	6.39693	2.99573	6.42972	16.1182	1	1	1	1	0	0	2	1	0	0	0
1	0	0	0	1	0	0	0	1	7.32647			2.19722		1.38629	7.30047	7.2724	12.5046		7.65917	7.65917	0	0	0	0	1	3	2	2	0	0	0	0
1	0	0	0	0	0	0	0	1		5.34233	3.73767	5.1299	6.2186	1.38629	6.82002	6.70441	11.5656	9.69708	7.77486	9.8336	0	0	0	1	0	1	1	1	0	0	1	0
1	0	0	0	0	0	0	0	1	8.14845		4.35671	1.09861		1.38629	8.09773	7.69439	12.3892	8.29405	8.85367	9.30565	0	0	1	1	0	0	1	1	0	0	0	0
1	0	0	0	1	0	0	0	1		3.46574		5.52146	5.69709	1.09861	6.3568	6.29157	10.8887		2.99573	2.99573	0	1	2	2	2	3	0	2	1	1	1	0
1	0	0	1	0	0	0	0	0	7.78322			6.91075	5.70378	1.09861	8.1883	8.23111	12.8529	7.04752	3.91202	7.09008	5.99146	0	1	1	2	0	2	1	0	0	0	1
1	1	0	0	0	0	0	0	1	8.50775			6.43294	5.95064	5.71703	8.59767	8.57168	13.3709	10.2506	8.83783	10.4685	9.79813	0	0	0	0	0	2	1	0	0	0	1
1	0	0	0	1	1	0	0	1	7.08003			6.70073	5.96101	8.85424	7.70571	8.22791	12.9921	9.54681	5.29832	9.561	0	0	2	1	0	3	2	1	0	0	1	0
1	0	0	0	0	0	0	0	1				5.95324	5.12396	1.09861	6.18826	6.31355	11.0923	8.77956	8.51719	9.3501	0	1	1	2	2	3	0	2	1	0	0	0
1	1	0	1	1	0	0	0	1	6.47389			1.09861	5.48894	1.09861	6.72215	6.97354	11.4801	9.23014	4.86753	9.24281	8.92266	0	2	1	2	0	0	2	1	0	1	0
1	1	1	1	0	0	0	0	1	6.34564			3.97029	6.34212	1.38629	7.20117	7.71065	12.8254	8.00637	0	8.00637	7.6009	1	1	1	2	0	1	3	0	0	0	0
1	0	0	0	0	0	0	0	1	3.91202	2.30259	3.4012	5.68698	5.51343	1.09861	6.44477	6.37673	11.5979	8.19561	5.99146	8.30028	0	1	2	2	2	3	0	1	1	0	1	0
1	0	0	0	1	0	0	0	1		3.21888	3.68888	5.61313	5.87493	1.09861	6.54045	6.56244	11.6444	7.54961	6.55108	7.86327	0	1	2	2	2	3	0	1	1	0	1	0
1	0	0	0	0	0	0	0	0	8.29405	7.05618		4.77912	5.8693	1.38629	8.49474	8.78017	13.3928	7.74066	7.2724	8.22684	6.21461	0	0	0	0	1	2	2	0	0	0	1
1	0	0	0	0	0	0	0	1	7.724	7.96555		7.25347	5.81114	1.38629	8.81463	8.38206	13.304	8.34284	7.64012	8.74512	0	0	0	0	0	1	2	1	0	0	0	1
1	1	0	1	1	1	1	0	1	7.98276			3.49651	5.71703	7.31588	8.01169	8.51799	13.175	9.53964	7.28619	9.63952	9.04782	0	0	1	0	0	2	1	0	0	0	0
1	0	0	0	1	0	0	0	1			6.23441	6.98749	1.09861	1.38629	7.33694	7.29709	12.2587	10.2751	7.82405	10.3577	5.70378	0	2	0	0	1	1	1	0	0	1	0
1	0	0	0	0	0	0	0	1	6.26149	4.65396		5.95064	5.50533	1.09861	7.13712	6.84162	11.4978	5.01064	4.60517	5.52146	0	1	0	2	2	1	0	1	1	0	1	0
1	0	0	0	0	0	0	0	0	8.93722		6.23441	6.13773		1.38629	8.9118	8.6935	13.5115	10.6066	9.63233	10.9268	0	0	1	0	0	0	1	1	0	0	0	0
1	1	0	0	1	0	0	0	0	7.46107	5.07517		5.73979	2.30259	1.38629	7.6382	7.9943	12.759	6.90776	5.01064	7.04752	6.31173	0	1	1	2	3	1	1	1	0	0	0
1	0	0	0	1	0	0	0	1		5.66296	2.77259	5.53733	6.48311	1.38629	7.06783	7.14835	11.7588	8.60703	7.09008	8.80538	0	0	2	1	0	1	2	2	1	1	1	0
1	0	0	0	1	0	0	0	1	7.09008			5.81711	5.76832	4.64439	7.50659	7.6324	12.1087	7.6009	3.91202	7.6256	0	0	1	2	0	3	2	1	0	0	0	0
1	0	0	0	0	0	0	0	0	7.67971			2.89037		1.09861	7.60788	7.70526	12.6235	6.90776	4.60517	7.00307	0	0	1	1	2	0	0	1	0	0	0	0
1	0	0	0	1	1	1	0	1		5.47227	2.30259	6.89061	5.97889	1.38629	7.38647	7.39756	12.2083	9.95228	5.9135	9.96974	0	0	2	2	0	2	1	1	1	0	1	0
1	0	0	0	0	0	0	0	1				6.71296		1.09861	6.66823	6.86693	11.8855	6.21461	6.55108	7.09008	0	1	1	1	2	3	0	2	1	0	0	0
1	0	1	0	0	0	0	0	0	6.23441			7.25559		1.09861	7.46508	7.48212	11.882	9.20029	5.70378	9.23014	0	1	1	1	2	3	0	2	1	0	0	0
1	0	0	0	0	0	0	0	1	7.49554			4.09434	6.93342		7.91644	7.87853	12.5607	6.68461	5.52146	6.95655	0	0	0	1	0	3	1	1	1	0	1	0
1	0	0	1	0	0	0	0	1	8.24433	8.25842	4.27667	6.1506	5.8693	1.38629	8.97018	9.18441	13.5399	10.0213	6.29157	10.045	8.88184	0	1	1	0	0	3	1	0	0	0	1
1	0	0	0	0	0	0	0	1				5.35186	6.35957	1.09861	6.78785	6.76157	11.7174	5.99146	7.22984	7.48437	0	1	0	1	2	3	0	3	1	0	1	0
1	0	0	0	0	0	0	0	1				2.19722	6.48311	1.09861	7.07327	6.78897	11.6291	5.39363	5.99146	6.42972	0	1	1	2	2	3	0	3	1	1	0	0
1	1	0	1	0	0	0	0	0	8.71785			3.61092	5.6058	2.56495	8.64611	8.66906	13.4424	8.6125	6.04025	8.68609	8.38936	0	0	0	0	0	3	1	0	0	0	1
1	0	1	0	0	0	0	0	1	7.86019			3.97029		1.38629	7.73936	7.87853	12.7226	9.90349	0	9.90349	0	0	1	0	0	0	2	1	0	0	0	1
1	1	0	1	0	0	0	0	1	7.37776			5.51343	6.65544	1.38629	7.77695	7.92732	12.5667	10.1266	5.52146	10.1366	9.3501	0	0	2	0	3	1	1	0	0	1	0
1	0	0	0	0	0	0	0	0				6.43133		1.09861	6.39192	6.71901	12.1997		5.52146	5.52146	0	0	0	0	1	0	0	2	0	0	0	0
1	1	0	0	0	0	0	0	0		7.9338		6.1591		1.38629	8.04141	7.89208	12.8928	7.6009	6.21461	7.82405	7.49554	0	1	1	0	1	3	2	0	0	0	1
1	1	0	1	0	0	0	0	1		7.98207		6.63068	5.26786	1.38629	8.15938	8.75021	12.7277	7.24423	5.01064	7.34601	7.67089	0	1	1	1	1	1	2	0	0	1	0
1	0	0	0	0	0	0	0	1		7.1309	5.29832	5.92158	6.06611	1.38629	7.71512	7.59689	12.3964	10.5558	8.9872	10.7451	0	0	2	2	0	1	1	1	1	0	1	0
1	0	0	0	0	0	0	0	1	8.87975			3.82864	5.74939	1.60944	8.84405	8.41715	13.5573	9.79813	8.30795	10.0013	8.29405	1	1	1	2	0	3	1	0	0	0	0
1	0	0	0	1	1	1	0	1				6.71052	5.94017	1.09861	7.08389	6.98472	11.1436	8.9872	5.29832	9.01189	0	1	2	2	2	3	0	1	1	0	1	0
1	0	0	0	0	0	0	0	1				6.78219	5.96101	1.38629	7.13728	7.34472	11.3667	9.61581	6.68461	9.66777	0	0	2	2	0	3	1	1	1	0	1	0
1	0	0	0	1	0	0	0	1		5.52943	2.70805	4.81218	6.08222	1.09861	6.70735	6.56244	11.4437	8.99467	7.04752	9.12805	0	0	2	2	0	3	1	1	1	0	1	0
1	0	0	0	0	0	0	0	1	7.35244			6.58203	6.17794	1.38629	7.91132	7.56008	13.1037		7.41698	7.41698	0	0	1	1	0	3	3	1	1	0	1	1
1	0	0	0	1	0	0	0	1	7.19893			4.96284	5.65948	1.38629	7.40805	7.43367	12.1732	9.54681	4.38203	9.55251	0	0	1	2	1	0	1	1	1	0	1	0
1	0	0	0	0	0	0	0	1	9.15271		6.86693	4.14313		1.38629	9.09549	9.12216	14.0627	11.1844	9.31317	11.3276	9.27209	0	1	0	0	0	3	1	0	0	0	1
1	1	0	1	0	0	0	0	0	8.38206			4.14313	6.81674	6.91175	8.55179	8.63338	13.7257	10.1386	7.22257	10.1913	9.4727	0	1	1	0	0	3	1	0	0	0	1
1	0	0	0	0	0	0	0	1		8.33327	5.56068	4.85203		6.91175	8.30202	8.34854	12.996	10.6942	9.78976	11.0341	0	0	1	1	0	1	2	2	0	0	0	0
1	0	0	0	0	0	0	0	1		5.80814	3.63759	5.57595	5.76832	1.38629	6.82329	6.82871	11.9765	10.8426	6.77992	10.8597	0	0	2	2	0	1	1	1	1	0	1	0
1	0	0	0	0	0	0	0	0	9.32812			5.71703	6.1203	1.38629	9.25541	8.77462	14.0087	10.7579	8.47637	10.8551	8.36637	0	0	0	0	0	1	1	0	0	0	0
1	0	0	0	0	0	0	0	1	7.17931	6.66823	3.21888	5.15329	6.48616	1.38629	7.96589	7.62657	12.1821	7.90286	7.24566	8.32045	0	0	2	1	0	1	2	1	1	0	1	0
1	0	0	0	0	0	0	0	1	7.5475	7.2724		1.09861		1.09861	8.07159	7.51534	12.5173	8.77956	7.31322	8.9872	0	0	1	2	0	0	1	2	0	0	0	0
1	0	0	0	0	0	0	0	1				6.17587	5.54908	1.09861	6.60232	6.56244	11.2614		2.30259	2.30259	0	1	2	2	2	3	0	1	1	0	1	0
1	0	0	0	0	0	0	0	0	8.94598			4.41884	5.57595	1.38629	8.8508	9.01724	13.7555	9.5819	7.98173	9.76578	0	0	0	0	0	0	3	1	0	0	0	1
1	0	0	0	0	0	0	0	1		8.39503	4.92725	5.53339	6.14204	1.38629	8.5609	7.76811	12.9641	10.4989	9.15377	10.7304	0	0	1	2	0	1	1	1	0	0	0	0
1	0	0	0	0	0	0	0	1	6.24417		4.78749	0.693147	3.09104	1.09861	6.43455	7.04925	12.2546	8.51719	9.05952	9.51783	0	0	1	2	1	0	0	2	1	0	0	0
1	0	0	0	0	0	0	0	1	7.03878			0.693147	5.40268	1.09861	7.21818	7.22111	11.8675	5.70378	4.60517	5.99146	0	0	0	2	2	0	0	1	1	0	1	0
1	0	0	0	1	1	1	0	1				7.19293	5.97381	1.38629	7.45113	7.44073	12.2989	8.29405	3.91202	8.30647	0	0	0	0	0	0	1	2	1	0	1	0
1	0	0	0	0	0	0	0	1		5.76832	4.60517	6.00881	6.1591	1.38629	7.15149	7.2724	11.998	11.021	8.69951	11.1146	0	0	2	2	0	1	1	1	1	0	1	0
1	0	0	0	0	0	0	0	1		7.91754	3.61092	6.09357	4.80402	1.60944	8.0767	7.85088	13.0931	8.64822	8.52118	9.27987	0	0	1	0	0	1	3	2	0	0	0	0
1	0	0	0	0	0	0	0	1	6.53669	6.1506		3.49651		1.38629	7.05064	7.10988	12.0191		5.29832	5.29832	0	0	1	2	0	3	1	2	1	0	1	0
1	0	0	1	0	0	0	0	1	8.01731			5.98141	5.53733	6.1181	8.14758	7.80792	12.8529	10.9508	7.71869	10.9895	9.4727	0	0	1	0	0	1	1	0	0	1	0
1	0	0	0	1	1	1	0	1				6.24611	3.3673	1.38629	6.77719	7.33694	13.0823	6.91771	3.91202	6.96602	0	1	1	1	2	3	1	2	0	0	0	0
1	0	0	0	0	0	0	0	1				6.46614	5.48894	1.09861	6.65544	6.78897	11.7314	9.90349	7.31322	9.97581	0	0	2	1	2	3	0	2	1	0	1	0
1	0	0	0	0	0	0	0	1		7.0775	1.09861	5.03044	3.7612	1.38629	7.2037	7.08003	11.8367	8.7323	4.78749	8.75147	5.29832	0	1	2	0	1	1	2	1	0	0	0
1	0	0	0	0	0	0	0	1	7.26543	6.1591	4.55388	1.09861	6.99026	8.62047	8.1751	7.66106	12.91	9.52858	8.84793	9.93823	0	0	1	1	1	1	3	2	0	0	1	1
1	0	0	0	1	1	0	0	1				7.44483	5.96101	1.38629	7.64693	7.75276	12.0397	9.96176	5.52146	9.97348	0	0	2	2	0	1	1	1	0	0	1	0
1	0	0	0	1	0	0	0	1	7.10988			6.67203	5.48894	1.38629	7.67173	7.80792	12.4587	8.00637	6.42972	8.19423	0	1	1	2	2	0	1	1	0	0	1	0
1	0	0	0	1	0	0	0	1		4.68213	4.43082	4.92725	5.96101	1.38629	6.4782	6.89163	12.0698	10.1105	5.70378	10.1226	0	0	2	2	0	1	1	2	1	0	1	0
1	0	0	0	0	0	0	0	1	8.74831			8.24381	6.49527	1.60944	9.28043	9.3147	13.7444		6.39693	6.39693	0	0	1	0	0	0	3	2	1	0	1	1
1	0	0	0	1	1	1	1	1	5.19296	3.4012	4.38203	5.03044	6.14204	1.09861	6.81124	7.52186	11.6444	8.9872	8.24276	9.37585	0	0	2	2	0	3	1	1	1	1	1	0
1	0	0	0	0	0	0	0	1				1.09861	6.99668	1.09861	6.98731	6.43615	11.6504	9.74683	7.6009	9.85744	0	0	0	1	0	3	1	2	1	1	1	0
1	0	0	0	0	0	0	0	0	7.77695			4.14313	5.59471	1.38629	7.8148	7.82244	12.8305	8.29405	6.23441	8.41405	0	0	1	1	0	0	3	1	0	0	0	1
1	0	0	0	1	0	0	0	1	5.07517	6.15698	4.09434	6.1591	6.56103	1.38629	7.5322	7.28893	11.7985	9.64859	8.24276	9.86786	0	0	2	1	0	1	1	1	1	0	1	0
1	0	0	0	0	0	0	0	0	8.40021	8.16052		6.04737		1.38629	8.94729	8.40111	13.3923	8.99962	9.20029	9.79813	0	1	0	0	0	0	1	1	0	0	0	0
1	0	0	0	0	0	0	0	1				5.57973	6.20254	1.09861	6.5616	6.56244	11.3259	8.16052	3.68888	8.17188	0	1	2	2	2	3	0	2	1	0	1	0
1	0	0	0	0	0	0	0	1				6.31536	5.48894	1.09861	6.62883	6.7334	11.3667	8.51719	5.70378	8.57546	0	1	2	2	2	3	0	2	1	0	1	0
1	0	1	0	1	0	0	0	1				6.6053	6.10032	1.09861	7.0775	7.08003	11.3465	7.31322	0	7.31322	0	0	2	1	2	3	0	2	1	0	1	0
1	0	0	0	0	0	0	0	1		7.90655	2.63906	5.26269	6.62936	1.38629	8.20385	8.0684	12.9312	10.7634	7.4524	10.7992	6.90776	0	1	1	0	1	2	1	0	0	1	0
1	0	0	0	1	0	0	0	1			3.91202	5.99894	6.58479	1.38629	6.99668	7.2807	11.7722	9.21034	8.7323	9.69277	0	0	0	1	0	3	1	1	1	0	1	0
1	1	0	1	0	0	0	0	0		6.65157		5.53339	5.58725	1.09861	7.09838	7.39756	12.7122	8.42945	3.91202	8.44031	8.00637	0	1	2	2	1	0	1	0	0	0	0
1	0	0	0	1	0	0	0	1			7.12689	3.49651	5.48894	1.38629	7.19143	7.50879	12.4519	10.3735	8.54091	10.5219	8.16052	0	2	1	2	2	1	2	1	0	1	0
1	0	0	0	0	0	0	0	1	8.36707	5.34233	4.60517	2.77259	6.29711	1.60944	8.46358	8.3848	13.0895	9.43548	8.75621	9.84559	5.70378	0	0	2	0	1	3	1	0	0	1	0
1	0	0	0	0	0	0	0	0	8.51839		2.30259	6.22059	6.53959	4.36945	8.6682	8.66906	13.5185	5.99146	8.84	8.89631	0	0	1	0	0	0	3	1	0	0	0	1
1	0	0	0	0	0	0	0	1		5.92693	1.09861	6.15698	6.10925	1.38629	7.16827	7.2385	12.0294	9.9988	6.99393	10.0472	0	0	2	2	0	1	1	1	0	0	1	0
1	0	0	0	0	0	0	0	1	8.1409			3.7612	5.78074	1.38629	8.19119	8.04943	12.5667	8.69951	6.68461	8.82468	0	0	1	1	0	0	2	2	1	0	0	1
1	0	0	0	0	0	0	0	0	7.2724			5.03044	3.2581	1.09861	7.30452	7.31322	12.2669	5.70378	5.29832	6.21461	0	1	0	0	1	0	0	2	0	0	0	0
1	0	0	0	0	0	0	0	0			4.31749	6.09582	5.48894	1.09861	6.62353	6.49224	11.3197	8.9872	8.03916	9.3147	0	1	2	2	2	3	0	1	1	0	1	0
1	0	0	0	1	0	0	0	1			4.09434	7.17166	5.96101	1.38629	7.46187	7.20341	11.6594	9.74625	6.68461	9.792	0	0	2	2	0	3	1	1	1	0	1	0
1	0	0	0	0	0	0	0	1	7.33302			1.79176		1.09861	7.2522	7.34472	12.382	6.21461	6.64898	7.14835	0	1	1	1	2	3	0	2	0	0	0	0
1	0	0	0	0	0	0	0	1				6.90875	5.48894	1.09861	7.11656	6.99577	11.9321	9.4727	5.29832	9.48797	0	1	2	2	2	3	0	1	1	0	1	0
1	0	0	0	0	0	0	0	0	6.49979			2.94444	6.47235	1.38629	7.26445	7.24708	12.2338	4.70048	5.63479	5.96615	0	0	1	2	2	0	1	3	1	1	0	0
1	1	0	1	0	0	0	0	0		8.29405		6.40523		1.60944	8.38686	8.2718	12.996	9.74097	5.01064	9.74975	9.02401	0	1	0	0	1	3	2	0	0	0	1
1	0	0	0	0	0	0	0	1	4.94164			6.18826	5.48894	1.09861	6.76596	6.57925	11.2834	8.9872	6.06379	9.03955	0	1	2	2	2	3	0	1	1	0	1	0
1	0	0	0	0	0	0	0	1	6.55962		5.29832	5.63121	6.76527	1.38629	7.60897	7.52186	12.7226	10.309	9.41735	10.6525	9.39266	0	0	1	0	3	1	1	0	0	1	0
1	0	0	1	1	0	0	0	1	5.19296	0.693147	5.56068	5.78996	6.41346	1.38629	7.06902	7.2385	12.0397	10.2396	4.78749	10.2439	8.16052	0	0	2	0	3	1	2	0	0	1	0
1	0	0	0	0	0	0	0	1	7.78322		3.55535	6.11589	6.22654	7.6029	8.11552	8.30795	14.0668	10.0858	8.2335	10.2315	0	0	0	2	0	3	2	1	0	0	1	0
1	0	0	0	0	0	0	0	1	6.21461		7.02108	5.71373	6.6896	1.38629	7.88871	8.03398	12.4786	9.68034	8.57546	9.96646	6.90776	0	0	1	0	3	1	1	0	0	1	0
1	0	0	0	0	0	0	0	1	3.21888	6.20456	2.99573	3.97029	6.06146	2.07944	6.92363	6.93925	11.6742	9.16952	6.90776	9.26861	0	1	1	2	2	1	0	1	1	0	0	0
1	0	0	0	0	0	0	0	0	6.65929			1.09861		1.09861	6.632	6.90375	12.0294	7.49554	4.74493	7.55747	0	1	1	0	1	3	0	2	0	0	0	0
1	0	0	0	1	1	1	0	1	6.88755			6.3315	7.0193	5.8693	7.85632	8.08703	12.4176	8.77956	6.89771	8.92132	6.90776	0	2	2	0	3	3	2	0	0	1	1
1	0	0	0	0	0	0	0	0	7.17012	8.19146		4.29046		1.38629	8.46164	8.48384	13.426	7.71869	6.80239	8.05516	0	0	1	1	0	1	2	2	0	0	0	0
1	0	0	0	0	0	0	0	1		4.41884		6.33859	6.35089	1.38629	7.10233	7.03878	12.743	9.6747	6.62007	9.72077	0	0	2	2	0	1	1	1	0	0	1	0
1	0	0	0	1	1	0	0	1		3.4012		5.71043	5.89164	1.09861	6.50728	6.84162	12.1461		6.21461	6.21461	0	1	2	2	2	3	0	1	1	0	1	0
1	0	0	0	1	1	1	1	1		6.41673		6.3315	5.96101	1.38629	7.33041	7.51534	12.4105	9.2956	6.21461	9.34049	0	0	2	2	0	1	1	1	1	0	1	0
1	0	0	0	1	0	0	0	1				4.92725	6.94505	1.38629	7.06271	7.10003	11.7032	9.21034	5.29832	9.23014	0	0	2	1	0	3	1	1	1	0	1	0
1	1	0	0	0	0	0	0	1	8.27919			5.34711	6.39024	4.26268	8.39661	8.49372	13.5045	9.94271	7.7757	10.0511	9.16597	0	1	0	0	0	3	1	0	0	0	1
1	0	0	0	0	0	0	0	0	7.53903			5.32301		1.09861	7.57343	7.5475	12.6138	6.21461	5.94017	6.77992	0	1	1	1	2	0	0	1	0	0	0	0
1	0	1	1	0	0	0	0	0	8.25531			3.21888		1.38629	8.18418	8.2343	13.1717	9.15905	0	9.15905	7.93737	0	1	1	0	0	3	1	0	0	0	1
1	0	0	0	1	1	0	0	0		3.55535		6.68336	5.26786	1.09861	6.88633	6.92756	11.6291		5.29832	5.29832	0	0	2	2	2	3	0	2	1	0	1	0
1	1	0	1	0	0	0	0	1	7.09008		6.86693	3.97029	6.30628	1.38629	7.87891	7.41938	12.5299	11.0533	7.31322	11.0767	10.24	0	2	2	0	0	1	1	1	0	1	0
1	0	0	0	0	0	0	0	0	8.55063			6.11368	6.01859	6.24222	8.57791	8.83754	13.6075	6.36647	8.11761	8.27767	0	0	0	0	0	0	2	1	0	0	0	1
1	0	0	0	1	1	0	0	1			4.68213	6.92067	5.48894	1.09861	7.2086	7.10003	13.1848	10.24	7.31322	10.2921	0	0	2	2	2	3	0	1	1	0	1	0
1	1	1	1	0	0	0	0	1	7.24922			2.3979	6.03309	1.38629	7.52779	7.89655	12.927	8.29405	0	8.29405	8.57546	1	1	1	2	3	2	2	1	0	0	0
1	0	0	0	0	0	0	0	1				5.49717	3.2581	1.38629	5.6355	6.54535	10.9142	8.51719	0	8.51719	0	1	2	2	2	3	1	3	1	0	1	0
1	0	0	0	0	0	0	0	1				5.78996	5.48894	1.09861	6.32257	6.31355	11.2159	8.00637	2.30259	8.0097	0	1	2	2	2	3	0	1	1	0	1	0
1	1	1	1	0	0	0	0	0	7.96381			2.07944		1.09861	7.89767	7.83676	12.4779	6.21461	0	6.21461	6.77992	0	1	1	2	0	0	1	0	0	0	0
1	0	0	0	0	0	0	0	1	5.34711	8.19368		6.77992	6.92854	1.38629	8.6533	8.27487	12.5361	9.08251	7.55486	9.27893	7.6009	0	0	2	0	2	1	1	1	0	1	0
1	0	0	0	0	0	0	0	0	7.83676			3.8712		1.09861	7.76302	7.73718	12.4169		6.21461	6.21461	0	0	1	1	1	0	0	1	0	0	0	0
1	0	0	0	0	0	0	0	1		2.99573	5.63479	6.73221	6.30992	1.38629	7.42476	7.50879	12.0991	9.9164	9.62046	10.4725	0	0	0	1	0	3	1	1	1	0	1	0
1	0	0	0	1	1	1	1	1	4.60517			5.58725	5.54518	5.89715	6.43262	7.0067	12.1909	6.62007	4.78749	6.76849	0	0	2	2	0	3	1	1	1	1	1	0
1	0	0	0	0	0	0	0	1	7.1025	5.8861		2.99573	5.98394		7.5475	7.56631	12.2989	9.61581	3.91202	9.61913	0	0	2	1	0	0	3	2	0	0	1	1
1	0	0	0	1	0	0	0	1		6.85751	1.60944	6.2691	6.34036	9.25951	7.49499	7.83201	12.9641	10.7283	8.0097	10.7922	0	0	2	1	0	1	2	1	0	0	1	1
1	0	0	0	0	0	0	0	1	6.86693			6.27476	6.78333	1.38629	7.88871	8.11253	12.9015	6.39693	5.29832	6.68461	0	1	1	1	2	0	3	2	0	0	1	1
1	1	0	0	0	0	0	0	1	6.87936			5.19296	6.35089	1.09861	7.5386	7.39018	11.8736	5.70378	5.85793	6.47697	5.70378	1	0	1	2	3	1	3	1	1	1	1
1	1	0	1	0	0	0	0	1	7.8694	4.43082		4.11087	6.64379	1.38629	8.13979	8.14439	13.0269	8.20248	5.85793	8.29405	9.90748	0	1	1	2	0	3	1	0	0	1	1
1	0	0	0	0	0	0	0	1		5.83481	5.57595	6.00635	6.73815	1.38629	7.52034	7.47534	12.1369	10.2175	9.79935	10.7232	0	0	0	2	0	1	1	1	0	0	1	0
1	0	0	0	0	0	0	0	1				5.29832	6.286	1.09861	6.56948	6.67456	11.4978	7.09008	4.2485	7.14677	0	0	2	0	2	3	0	2	1	0	1	0
1	0	0	0	1	1	1	1	1				7.58223	6.63595	1.38629	7.88796	7.85554	12.5485		8.00637	8.00637	0	0	2	2	0	3	1	1	1	0	1	0
1	0	0	0	0	0	0	0	1		6.80239	5.0814	6.71296	6.76849	4.64439	7.91206	7.7476	12.83	10.2077	8.81433	10.4294	0	0	2	1	0	1	1	1	1	0	1	0
1	0	0	0	0	0	0	0	1		5.24175	5.55683	5.31321	6.77422	1.38629	7.32251	7.22111	12.1909	9.25913	9.15736	9.90269	0	0	2	2	0	1	1	1	0	0	1	0
1	0	0	0	0	0	0	0	0		7.1507	5.43808	1.38629	5.99146	1.09861	7.5237	6.80239	11.6594	9.56662	9.37331	10.1678	0	0	0	2	2	1	0	2	0	0	1	0
1	1	1	1	0	0	0	0	1				3.13549	6.06843	1.09861	6.45205	6.56244	11.5656	5.56068	0	5.56068	16.1181	1	0	2	2	3	0	3	1	0	1	0
1	0	0	1	0	0	0	0	1	6.63988		6.57925	5.12396	6.01372	1.38629	7.52726	7.48885	12.275	10.309	6.13123	10.3242	9.21034	0	0	2	0	3	1	2	1	0	1	0
1	0	0	0	1	0	0	0	1		2.94444		6.74876	5.97126	1.09861	7.0934	6.93925	11.7985	9.72913	6.39693	9.76423	0	1	2	2	2	3	0	1	1	0	1	0
1	0	0	1	1	0	0	0	1			7.35628	6.58755	5.82895	1.38629	7.75961	7.79317	12.6697	10.7266	5.94017	10.7349	8.69951	0	2	1	0	3	1	2	1	0	1	0
1	0	0	0	1	1	0	0	1			6.69703	4.70953	7.43838	1.38629	7.86211	8.21825	13.695	10.2751	9.09381	10.5427	0	0	2	1	0	3	1	1	0	0	1	0
1	1	0	1	0	0	0	0	0	8.3673			1.09861	5.57595	1.38629	8.35397	8.49372	13.0859	9.39266	7.38399	9.51856	9.25033	0	1	1	0	0	3	1	0	0	0	1
1	0	0	0	1	1	0	0	1		5.19296		6.52649	6.52062	1.09861	7.33694	7.17625	11.8855	9.09773	6.90776	9.20382	0	0	2	1	0	2	1	1	1	0	1	0
1	1	0	1	1	1	0	0	1				5.3799	7.4378	1.38629	7.83905	7.79317	12.6751	7.54961	3.58352	7.56838	7.63772	1	1	0	2	3	2	3	1	1	0	1
1	0	0	0	1	0	0	0	0				6.55393	5.5835	1.09861	6.86276	6.7334	11.3865	9.62905	6.21461	9.66142	6.90776	1	2	1	2	3	0	1	1	0	1	0
1	0	1	1	1	0	0	0	1			6.17379	6.19032	6.40357	1.38629	7.33694	7.3601	11.7855	10.1266	0	10.1266	8.51719	0	2	2	0	3	1	1	0	0	1	0
1	0	0	0	0	0	0	0	1		5.56452	1.09861	6.08677	6.03069	1.09861	7.02001	6.81564	11.6291	7.37149	5.70378	7.54433	0	0	2	1	0	1	1	1	1	0	1	0
1	0	0	0	0	0	0	0	0	8.21257	3.46574		5.10595	5.57595	1.38629	8.15018	8.26256	13.2748	9.21034	7.09008	9.32367	0	0	1	1	0	0	3	1	0	0	0	1
1	0	0	0	0	0	0	0	1		4.48864	4.93447	6.49678	5.47646	1.09861	7.02891	7.10003	12.1552	9.75266	8.64822	10.0389	0	1	0	2	2	1	0	1	0	0	1	0
1	1	0	1	0	0	0	0	0	7.61874			4.63473	4.67283	1.09861	7.70075	7.59689	12.798	7.49554	4.60517	7.54961	6.90776	0	0	0	2	0	1	1	0	0	0	1
1	0	0	0	0	0	0	0	1	6.67203	8.00403	4.78749	1.09861	3.98898	1.60944	8.21825	8.09803	13.3682	9.80587	8.96444	10.1643	0	0	1	2	0	1	3	2	0	0	0	0
1	0	0	0	0	0	0	0	1	8.25453		3.91202	4.35671	5.57595	1.38629	8.22818	8.05706	13.0823	10.5453	9.83092	10.9438	0	1	1	1	2	0	1	1	0	0	0	0
1	0	0	0	0	0	0	0	1		5.67332		4.63473	6.34212	1.38629	6.77354	7.06987	11.8367	9.43748	6.08677	9.47194	0	0	2	2	0	1	1	1	1	0	1	0
1	0	0	0	1	1	0	0	1	4.94164			5.55296	5.48894	1.09861	6.46147	6.56244	11.7314	8.29405	2.99573	8.29904	0	1	0	2	2	2	0	1	0	0	1	0
1	0	0	0	1	1	0	0	1		4.93447		5.8944	6.17794	1.09861	6.85435	7.05962	11.2834	6.68461	6.21461	7.17012	0	1	0	2	2	1	0	2	1	0	1	0
1	0	0	1	0	0	0	0	1	8.44591			4.23411	5.57595	1.38629	8.44784	8.22148	13.175	9.61581	6.67203	9.66713	8.59415	0	0	1	0	0	3	1	0	0	0	1
1	0	0	0	0	0	0	0	1	8.75935			5.15329	4.89784	1.60944	8.71227	8.79664	13.8246	10.4341	9.15736	10.6801	9.74355	0	1	0	0	0	3	1	0	0	0	1
1	0	0	0	1	0	0	0	1				7.2998	5.48894	1.09861	7.43721	7.15774	11.8242		6.62007	6.62007	0	1	0	2	2	3	0	2	1	0	1	0
1	0	0	0	0	0	0	0	1	8.62137			3.97029	5.23111	2.94444	8.58429	8.43294	13.2324	7.82405	7.07327	8.21067	6.55108	0	1	0	0	0	3	1	0	0	0	1
1	0	0	0	0	0	0	0	1		6.29342	1.79176	6.71901	6.69208	3.80666	7.68589	7.5725	12.0294	10.3033	6.21461	10.3199	0	0	0	1	0	1	1	1	1	0	1	0
1	0	0	0	0	0	0	0	1	4.39445			5.23644	5.96615	4.98361	6.49072	6.67456	11.6291	7.6009	3.91202	7.6256	0	1	2	1	2	3	0	2	0	1	1	0
1	0	0	0	1	0	0	0	1				5.5835	6.52796	1.38629	6.84375	6.86693	11.9765	9.90349	6.68461	9.94271	0	0	2	2	0	3	1	1	1	0	1	0
1	0	0	0	0	0	0	0	0	8.35232		6.55108	6.20051	6.53669	5.54126	8.66957	9.00847	13.7844	9.4727	10.0024	10.4654	0	0	1	1	0	0	3	1	0	0	0	0
1	0	0	0	0	0	0	0	1				8.26436	6.05912	1.09861	8.35208	7.47534	12.5846	8.45532	5.99146	8.537	0	1	0	1	2	3	0	1	0	0	1	0
1	0	0	0	0	0	0	0	1	5.07517			4.89035	5.51745	1.09861	6.28189	6.37673	10.822	8.00637	7.6009	8.51719	0	1	2	2	2	3	0	2	1	0	1	0
1	0	0	0	0	0	0	0	1	7.07665		0	2.56495		1.09861	7.03597	7.41216	12.1275	7.54961	4.94164	7.62071	0	0	1	2	1	0	0	1	1	0	0	0
1	0	0	0	1	0	0	0	1		3.4012		6.42649	5.96101	1.38629	6.90535	6.82871	11.5574	8.00637	4.78749	8.04559	0	0	2	2	0	3	1	2	1	0	1	0
1	1	0	1	0	0	0	0	0				7.74327	6.6995	1.09861	8.04302	7.98207	12.7768	8.69951	3.4012	8.7045	8.6125	1	0	2	2	3	2	1	0	0	1	1
1	0	0	0	0	0	0	0	1			5.02388	5.31321	7.49554	6.6896	7.66435	7.61481	12.5173	9.95228	9.09773	10.3068	0	0	2	0	0	3	1	1	1	0	1	0
1	0	0	0	0	0	0	0	0	8.86785			4.00733		1.38629	8.72372	8.71932	13.9454	9.95228	8.81581	10.2306	9.21034	0	1	1	0	0	3	1	0	0	0	1
1	0	0	0	0	0	0	0	1				4.41884	7.56683	1.09861	7.59689	7.6029	12.8884	10.0432	6.55108	10.0732	0	1	2	1	2	3	0	1	1	0	1	0
1	0	0	0	1	0	0	0	1		4.89035	4.86753	5.89715	5.96101	1.38629	6.88653	6.90375	11.6444	8.9872	8.52118	9.47424	0	0	2	2	0	3	1	2	1	0	1	0
1	0	0	0	0	0	0	0	1	6.07535	5.35186	4.60517	5.15906	6.36647	1.38629	7.27045	7.2724	12.1275	9.3011	8.57168	9.69462	0	0	0	1	0	1	1	1	1	0	1	0
1	0	0	0	1	1	1	1	1		6.77194	1.60944	6.94022	6.55251	1.38629	7.86327	7.55381	12.1821	10.6383	6.95655	10.6631	0	0	0	2	0	1	1	1	0	0	1	0
1	0	0	0	1	1	1	0	1				6.55108	6.27288	1.38629	7.11184	6.91572	11.5491	8.51719	6.10925	8.60337	0	0	2	2	0	3	1	1	1	0	1	0
1	0	0	0	1	0	0	0	1				6.62274	5.48894	1.09861	6.90053	6.6896	11.2389		3.4012	3.4012	0	1	2	2	2	3	0	2	1	0	1	0
1	0	1	0	0	0	0	0	1	8.01036			1.09861	5.48064	1.60944	8.05573	8.06464	13.0715	5.43808	1.60944	5.45959	0	1	0	2	2	3	3	3	1	1	1	0
1	0	0	0	1	1	0	0	1				7.45182	6.7093	3.78419	7.83637	7.77317	12.472	7.40853	5.52146	7.54961	0	0	2	1	0	3	1	1	0	0	1	0
1	1	0	1	0	0	0	0	1	6.64509	4.55388		7.43367	6.87833	1.38629	8.15162	8.12326	12.8664	9.4727	5.65599	9.49447	16.1181	1	0	2	2	1	3	1	0	0	1	1
1	0	0	0	1	1	0	0	1				3.13549	6.47805	1.09861	6.49662	6.64379	12.1369	8.29405	8.83928	9.29652	0	1	1	2	2	3	1	2	0	1	0	0
1	0	1	0	0	0	0	0	1	3.89182	5.32788		6.56386	5.96101	1.38629	7.21979	7.2385	12.0698	9.22029	0	9.22029	0	0	2	2	0	1	2	1	1	0	1	0
1	0	1	0	0	0	0	0	1				6.73697	6.83303	1.38629	7.45182	7.48212	12.5485	10.0858	0	10.0858	0	0	2	0	0	3	1	1	1	0	1	0
1	1	0	0	0	0	0	0	0	6.90776	7.93021		7.85671		1.38629	8.68997	8.66699	13.3736	8.16052	6.39693	8.31874	8.00637	1	1	0	2	0	2	2	0	0	0	1
1	1	0	1	0	0	0	0	0	8.64523			4.29046	5.57595	1.38629	8.58896	8.57168	13.426	7.74066	6.68461	8.03916	8.51719	0	1	1	0	0	3	1	0	0	0	1
1	0	0	0	0	0	0	0	1		5.3845		5.65948	6.36647	1.09861	6.98786	6.95081	12.1997	9.10498	4.60517	9.11603	0	1	0	2	2	1	0	1	1	0	1	0
1	0	0	0	1	0	0	0	1	5.99146			5.70378	5.97126	1.38629	6.99357	6.77537	11.5979	7.82405	5.52146	7.91936	0	0	2	1	0	0	1	1	1	0	1	0
1	0	0	0	1	0	0	0	1	5.19296			5.02388	5.92959	1.09861	6.55051	6.65929	11.2834	8.69951	5.29832	8.7323	0	1	2	2	2	3	0	1	1	0	1	0
1	0	0	0	1	1	1	1	1		3.55535		6.72503	5.48894	1.09861	7.00452	6.99577	11.3865	8.41183	5.29832	8.45532	0	1	0	2	2	3	0	2	1	0	1	0
1	0	0	0	1	1	1	0	1		5.99894	3.71357	5.94803	6.46303	1.38629	7.28674	7.46164	12.2422	10.0015	7.06219	10.0531	0	0	2	2	0	1	1	1	1	1	1	0
1	0	0	0	0	0	0	0	0	8.99467		3.4012	4.81218		1.38629	8.92492	8.91945	13.6222	10.4407	8.35937	10.5583	0	0	0	0	0	0	3	1	0	0	0	1
1	0	0	0	1	0	0	0	1				6.47389	5.37528	1.38629	6.7334	6.86693	12.8018	9.61581	7.36138	9.71559	8.00637	1	1	2	2	3	1	1	1	0	0	0
1	0	0	1	0	0	0	0	1	4.78749	7.78322		4.12713	6.82437	1.38629	8.11193	7.73718	12.8254	10.1811	6.21461	10.1999	8.69951	0	0	0	0	1	1	2	0	0	1	0
1	0	0	0	0	0	0	0	1		8.34284		2.70805		1.38629	8.30573	8.23111	12.7889	6.55108	6.04025	7.02108	5.63479	0	1	1	2	1	2	2	0	0	0	1
1	0	0	0	0	0	0	0	1		6.2634	1.94591	6.94698	5.07517	1.09861	7.45634	7.40489	12.3299	6.86171	6.57925	7.42357	0	1	1	1	0	1	0	1	0	0	0	0
1	0	0	0	0	0	0	0	1	7.04925			4.14313	6.6733	1.09861	7.73316	7.67786	12.3145	5.32301	5.01064	5.87212	0	1	1	1	0	3	1	3	1	1	0	0
1	0	0	0	0	0	0	0	1	8.63266			5.20949	5.57595	1.38629	8.58279	8.53228	13.2954	9.85219	8.15708	10.0207	0	0	1	0	0	0	2	1	0	0	0	1
1	0	0	0	1	0	0	0	1				5.67675	5.48894		6.2804	6.39693	11.0101	9.04782	4.60517	9.05952	0	0	2	1	2	3	0	1	1	0	1	0
1	1	0	1	1	1	1	1	1				7.08087	6.30628	1.79176	7.61382	7.80303	11.9206	5.56068	5.50533	6.22654	8.00637	1	2	2	2	3	1	3	1	0	1	0
1	0	0	0	1	1	0	0	1			6.76849	5.86647	5.52943	1.09861	7.28001	7.29709	11.9321	10.4631	7.6009	10.5187	6.39693	0	2	2	2	3	0	1	1	0	1	0
1	0	0	0	0	0	0	0	0	8.27767	6.46459	3.91202	5.15329	6.77422	1.60944	8.60722	8.29904	13.4106	9.82876	8.65172	10.0974	0	1	1	2	2	1	3	1	0	0	0	1
1	1	0	1	0	0	0	0	1	6.65673			3.78419		1.09861	6.69703	6.70441	11.8114		4.78749	4.78749	8.51719	1	1	2	2	3	0	2	0	0	0	0
1	0	0	0	0	0	0	0	1	7.2724			5.40717		1.09861	7.40111	7.32909	12.5787	6.90776	6.74288	7.52186	0	1	1	1	2	0	1	2	0	0	0	0
1	0	0	0	1	0	0	0	1			5.70378	5.86647	7.88608	1.38629	8.09101	8.05325	12.7679	10.5187	9.98461	10.98	0	0	2	0	0	3	1	1	1	0	1	0
[truncated: 4,271 more rows]
